# Supplementary material for: Anastellin impacts on the processing of extracellular matrix fibronectin and stimulates release of cytokines from coronary artery smooth muscle cells
Source: Sci Rep. 2022 Dec 21;12:22051. doi: 10.1038/s41598-022-26359-9 (PMC9772232; doi:10.1038/s41598-022-26359-9)
Supplement: Supplementary file 2 — Supplementary Information 2. [file 41598_2022_26359_MOESM2_ESM.xlsx]

## Sheet: Legend
Supplementary data S2. This file contains lists of proteins that were either:
Present in supernatants from cells exposed to wt AN but absent in supernatants from Ctrl cells
Present in supernatants from Ctrl cells but absent in supernatants from cells exposed to wt AN
Present in supernatants from cells exposed to L37AY40A AN but absent in supernatants from Ctrl cells
Present in supernatants from Ctrl cells but absent in supernatants from cells exposed to L37AY40A AN
The numerical values in column A-I in each sheet represents log2-transformed LFQ values generated in the DiaNN database search engine

## Sheet: Present in wt AN but  not Ctrl
AN_1	AN_2	AN	Ctrl_1	Ctrl_2	Ctrl	Mut_1	Mut_2	Mut	GOBP name	GOMF name	GOCC name	Protein.Group	Protein.Ids	Protein.Names	Genes	First.Protein.Description	UniProt names
11.9091	11.5329	10.6695	NaN	NaN	NaN	11.2855	10.6848	10.6424	anatomical structure development;biological regulation;blood circulation;cell activation;cell chemotaxis;cell communication;cell migration;cell motility;cell surface receptor linked signaling pathway;cell-cell signaling;cellular component movement;cellular process;cellular response to biotic stimulus;cellular response to chemical stimulus;cellular response to cytokine stimulus;cellular response t…	binding;cAMP-dependent protein kinase regulator activity;carbohydrate binding;chemokine activity;chemokine receptor binding;CXCR chemokine receptor binding;CXCR3 chemokine receptor binding;cytokine activity;cytokine receptor binding;enzyme regulator activity;glycosaminoglycan binding;G-protein-coupled receptor binding;heparin binding;kinase regulator activity;pattern binding;polysaccharide bindin…	cell part;external side of plasma membrane;extracellular region;extracellular region part;extracellular space;membrane part;plasma membrane part	P02778	P02778	CXL10_HUMAN	CXCL10	C-X-C motif chemokine 10	CXL10_HUMAN
11.0956	11.2625	10.5389	NaN	NaN	NaN	11.8741	11.5815	11.2913	activation of immune response;biological regulation;complement activation;complement activation, alternative pathway;defense response;humoral immune response;immune effector process;immune response;immune system process;innate immune response;macromolecule metabolic process;metabolic process;positive regulation of biological process;positive regulation of immune response;positive regulation of im…	binding;catalytic activity;complement binding;endopeptidase activity;hydrolase activity;peptidase activity;peptidase activity, acting on L-amino acid peptides;protein binding;serine hydrolase activity;serine-type endopeptidase activity;serine-type peptidase activity	blood microparticle;cell part;extracellular membrane-bounded organelle;extracellular organelle;extracellular region;extracellular region part;extracellular space;extracellular vesicular exosome;membrane;membrane-bounded organelle;membrane-bounded vesicle;organelle;plasma membrane;vesicle	P00751	P00751;A0A0G2JH38;B4E1Z4;E7ETN3	CFAB_HUMAN	CFB	Complement factor B	CFAB_HUMAN
11.4092	11.1438	9.45714	NaN	NaN	NaN	10.2823	10.3583	10.2136	aging;anatomical structure formation involved in morphogenesis;anatomical structure morphogenesis;angiogenesis;astrocyte cell migration;biological adhesion;biological regulation;calcium ion homeostasis;cation homeostasis;cell adhesion;cell chemotaxis;cell communication;cell migration;cell motility;cell surface receptor linked signaling pathway;cellular calcium ion homeostasis;cellular cation home…	binding;carbohydrate binding;catalytic activity;CCR chemokine receptor binding;CCR2 chemokine receptor binding;chemokine activity;chemokine receptor binding;cytokine activity;cytokine receptor binding;glycosaminoglycan binding;G-protein-coupled receptor binding;heparin binding;kinase activity;pattern binding;phosphotransferase activity, alcohol group as acceptor;polysaccharide binding;protein bin…	axon;axon part;axon terminus;cell part;cell projection;cell projection part;C-fiber;cytoplasmic membrane-bounded vesicle;cytoplasmic part;cytoplasmic vesicle;dendrite;endocytic vesicle;endoplasmic reticulum;extracellular region;extracellular region part;extracellular space;intracellular membrane-bounded organelle;intracellular organelle;intracellular part;membrane-bounded organelle;membrane-bound…	P13500	P13500	CCL2_HUMAN	CCL2	C-C motif chemokine 2	CCL2_HUMAN
8.74031	10.9189	8.71104	NaN	NaN	NaN	9.61428	9.97225	9.76109	activation of immune response;biological regulation;complement activation;complement activation, alternative pathway;defense response;humoral immune response;immune effector process;immune response;immune system process;innate immune response;macromolecule metabolic process;metabolic process;positive regulation of biological process;positive regulation of immune response;positive regulation of im…	binding;carbohydrate binding;glycoprotein binding;glycosaminoglycan binding;heparan sulfate proteoglycan binding;heparin binding;pattern binding;polysaccharide binding;protein binding;proteoglycan binding	blood microparticle;extracellular membrane-bounded organelle;extracellular organelle;extracellular region;extracellular region part;extracellular space;extracellular vesicular exosome;membrane-bounded organelle;membrane-bounded vesicle;organelle;vesicle	P08603	P08603;A0A0D9SG88;Q5TFM2	CFAH_HUMAN	CFH	Complement factor H	CFAH_HUMAN
6.85279	7.88604	8.06643	NaN	NaN	NaN	8.8316	8.53437	8.40927	biological regulation;cell chemotaxis;cell communication;cell migration;cell motility;cell surface receptor linked signaling pathway;cell-cell signaling;cellular component movement;cellular process;cellular response to chemical stimulus;cellular response to cytokine stimulus;cellular response to organic substance;cellular response to stimulus;chemokine-mediated signaling pathway;chemotaxis;cytoki…	binding;carbohydrate binding;chemokine activity;chemokine receptor binding;CXCR chemokine receptor binding;cytokine activity;cytokine receptor binding;glycosaminoglycan binding;G-protein-coupled receptor binding;heparin binding;pattern binding;polysaccharide binding;protein binding;receptor binding	extracellular region;extracellular region part;extracellular space	P42830;P80162	P80162;P42830;D6RF92	CXCL5_HUMAN;CXCL6_HUMAN	CXCL5;CXCL6	C-X-C motif chemokine 5	CXCL5_HUMAN;CXCL6_HUMAN
8.5996	8.18292	7.6333	NaN	NaN	NaN	8.36686	10.1761	9.05159		endopeptidase inhibitor activity;endopeptidase regulator activity;enzyme inhibitor activity;enzyme regulator activity;peptidase inhibitor activity;peptidase regulator activity;serine-type endopeptidase inhibitor activity		C9JNG9;E7ENL6	C9JNG9;E7ENL6	C9JNG9_HUMAN;E7ENL6_HUMAN	COL6A3	Collagen alpha-3(VI) chain (Fragment)	C9JNG9_HUMAN;E7ENL6_HUMAN

## Sheet: Present in Ctrl but no AN
AN_1	AN_2	AN	Ctrl_1	Ctrl_2	Ctrl	Mut_1	Mut_2	Mut	GOBP name	GOMF name	GOCC name	Protein.Group	Protein.Ids	Protein.Names	Genes	First.Protein.Description	UniProt names
NaN	10.3982	NaN	9.1763	9.97018	10.2329	9.0992	9.43873	9.30358	activation of immune response;biological regulation;cellular component organization;cellular component organization or biogenesis;cellular membrane organization;cellular process;complement activation;complement activation, classical pathway;defense response;endocytosis;establishment of localization;humoral immune response;immune effector process;immune response;immune system process;innate immune…	antigen binding;binding	blood microparticle;cell part;extracellular region;extracellular region part;membrane;plasma membrane	A0A075B6H7;A0A0C4DH55;P01624	P01624;A0A0C4DH55;A0A075B6H7;A0A0C4DH90	KV315_HUMAN;KV37_HUMAN;KVD07_HUMAN	IGKV3-15;IGKV3-7;IGKV3D-7	Probable non-functional immunoglobulin kappa variable 3-7	A0A075B6H7_HUMAN;A0A0C4DH55_HUMAN;KV306_HUMAN
NaN	NaN	NaN	7.2317	5.8926	6.75393	6.82355	6.78325	6.32972	anatomical structure development;anatomical structure morphogenesis;apoptosis;appendage morphogenesis;atrial septum morphogenesis;biological regulation;biosynthetic process;blood vessel development;bone remodeling;cardiac septum morphogenesis;cell activation;cell cycle arrest;cell cycle process;cell death;cell differentiation;cell fate determination;cell growth;cell surface receptor linked signal…	binding;calcium ion binding;cation binding;ion binding;metal ion binding;receptor activity	cell part;cell projection;cell surface;cilium;cytoplasmic part;endoplasmic reticulum membrane;endoplasmic reticulum part;extracellular region;Golgi apparatus part;Golgi membrane;integral to membrane;integral to plasma membrane;intracellular membrane-bounded organelle;intracellular organelle;intracellular organelle part;intracellular part;intrinsic to membrane;intrinsic to plasma membrane;macromol…	Q04721	Q7Z3S9;Q04721;P0DPK4;P0DPK3;A0A087WY62;R4GN02;A0A494C1K9;A0A096LNW5;A0A494C1U9;A0A494C0A2;D2WEZ3;A0A494C1F1	NOTC2_HUMAN	NOTCH2	Neurogenic locus notch homolog protein 2	NOTC2_HUMAN
NaN	NaN	NaN	8.42474	7.61187	7.0698	9.03681	8.39507	8.26856	anatomical structure development;biological regulation;cell surface receptor linked signaling pathway;cellular process;cellular response to stimulus;developmental process;enzyme linked receptor protein signaling pathway;insulin-like growth factor receptor signaling pathway;nervous system development;regulation of biological process;regulation of cell growth;regulation of cellular component organi…	binding;catalytic activity;endopeptidase inhibitor activity;endopeptidase regulator activity;enzyme inhibitor activity;enzyme regulator activity;insulin-like growth factor-activated receptor activity;kinase activity;molecular transducer activity;PDZ domain binding;peptidase inhibitor activity;peptidase regulator activity;phosphotransferase activity, alcohol group as acceptor;protein binding;prote…	cell part;extracellular membrane-bounded organelle;extracellular organelle;extracellular region part;extracellular vesicular exosome;integral to membrane;intrinsic to membrane;membrane;membrane part;membrane-bounded organelle;membrane-bounded vesicle;organelle;plasma membrane;vesicle	Q9NZV1	Q9NZV1;H7C2T6	CRIM1_HUMAN	CRIM1	Cysteine-rich motor neuron 1 protein	CRIM1_HUMAN
NaN	8.82881	NaN	7.71131	7.35513	NaN	8.19019	8.34475	NaN	activation of immune response;biological regulation;complement activation;humoral immune response;immune effector process;immune response;immune system process;macromolecule metabolic process;metabolic process;positive regulation of biological process;positive regulation of immune response;positive regulation of immune system process;positive regulation of response to stimulus;primary metabolic p…	binding;calcium ion binding;catalytic activity;cation binding;endopeptidase activity;hydrolase activity;ion binding;metal ion binding;peptidase activity;peptidase activity, acting on L-amino acid peptides;serine hydrolase activity;serine-type endopeptidase activity;serine-type peptidase activity	extracellular region	A0A3B3ISR2;B4DPQ0;F5H2D0;F5H3A3	F5H3A3;A0A3B3ISR2;F5H2D0;B4DPQ0	A0A3B3ISR2_HUMAN;B4DPQ0_HUMAN;F5H2D0_HUMAN;F5H3A3_HUMAN	C1R	Complement subcomponent C1r	B4DPQ0_HUMAN;F5H2D0_HUMAN;F5H3A3_HUMAN
NaN	8.2539	NaN	9.29916	10.0375	8.91576	9.73351	9.95921	9.32711				A0A494C0G5	A0A494C0G5	A0A494C0G5_HUMAN	AGRN	Agrin
NaN	NaN	8.53289	NaN	8.90519	8.81269	7.69257	7.40503	8.14698	biological regulation;regulation of biological process;regulation of catalytic activity;regulation of endopeptidase activity;regulation of hydrolase activity;regulation of metabolic process;regulation of molecular function;regulation of peptidase activity	endopeptidase inhibitor activity;endopeptidase regulator activity;enzyme inhibitor activity;enzyme regulator activity;peptidase inhibitor activity;peptidase regulator activity;serine-type endopeptidase inhibitor activity	extracellular membrane-bounded organelle;extracellular organelle;extracellular region part;extracellular space;extracellular vesicular exosome;membrane-bounded organelle;membrane-bounded vesicle;organelle;vesicle	A8K2U0	A8K2U0	A2ML1_HUMAN	A2ML1	Alpha-2-macroglobulin-like protein 1	A2ML1_HUMAN
NaN	NaN	NaN	8.6999	8.14411	7.45288	NaN	5.39458	7.52654	adherens junction assembly;adherens junction organization;anatomical structure development;anatomical structure formation involved in morphogenesis;anatomical structure homeostasis;anatomical structure morphogenesis;androgen receptor signaling pathway;anterior/posterior axis specification;apoptosis;appendage morphogenesis;axis specification;biological adhesion;biological regulation;biosynthetic p…	activating transcription factor binding;alpha-catenin binding;androgen receptor binding;binding;cadherin binding;cell adhesion molecule binding;DNA binding;double-stranded DNA binding;enzyme binding;estrogen receptor binding;hormone receptor binding;ion channel binding;I-SMAD binding;kinase binding;molecular transducer activity;nuclear hormone receptor binding;nucleic acid binding;nucleic acid bi…	adherens junction;anchoring junction;apical part of cell;basolateral plasma membrane;beta-catenin destruction complex;beta-catenin-TCF7L2 complex;catenin complex;catenin-TCF7L2 complex;cell cortex;cell junction;cell part;cell periphery;cell projection;cell projection membrane;cell projection part;cell-cell adherens junction;cell-cell junction;cell-substrate adherens junction;cell-substrate juncti…	P35222	P35222;A0A2R8Y804;B4DGU4;A0A2R8Y5Z1;A0A2R8Y543;A0A2R8Y5A3;A0A2R8Y750;A0A2R8YCH5;A0A2R8Y5C3;A0A2R8Y7Z0	CTNB1_HUMAN	CTNNB1	Catenin beta-1	CTNB1_HUMAN
NaN	12.5887	NaN	10.9858	NaN	10.8145	10.0986	11.275	11.8595				E7EMA2	E7EMA2	E7EMA2_HUMAN	RUBCNL	Protein-associated with UVRAG as autophagy enhancer	E7EMA2_HUMAN
NaN	NaN	NaN	9.418	9.08634	7.63487	NaN	NaN	NaN	alcohol metabolic process;anatomical structure development;behavior;behavioral interaction between organisms;biological regulation;cation homeostasis;cell surface receptor linked signaling pathway;cellular cation homeostasis;cellular chemical homeostasis;cellular component organization;cellular component organization at cellular level;cellular component organization or biogenesis;cellular compone…	binding;carbohydrate binding;cation binding;DNA binding;endopeptidase inhibitor activity;endopeptidase regulator activity;enzyme inhibitor activity;enzyme regulator activity;glycosaminoglycan binding;heparin binding;identical protein binding;ion binding;metal ion binding;nucleic acid binding;pattern binding;peptidase inhibitor activity;peptidase regulator activity;polysaccharide binding;protein b…	cell part;extracellular membrane-bounded organelle;extracellular organelle;extracellular region part;extracellular vesicular exosome;integral to membrane;intracellular membrane-bounded organelle;intracellular organelle;intracellular part;intrinsic to membrane;membrane;membrane part;membrane-bounded organelle;membrane-bounded vesicle;nucleus;organelle;plasma membrane;vesicle	Q06481	Q06481;E9PQS3	APLP2_HUMAN	APLP2	Amyloid-like protein 2	APLP2_HUMAN
NaN	10.1161	NaN	NaN	NaN	NaN	9.81931	9.87282	10.5764		binding;catalytic activity;coenzyme binding;cofactor binding;flavin adenine dinucleotide binding;oxidoreductase activity;oxidoreductase activity, acting on the CH-CH group of donors	cell part;cytoplasmic part;intracellular membrane-bounded organelle;intracellular organelle;intracellular part;membrane-bounded organelle;mitochondrion;organelle	K7EKT3	K7EKT3	K7EKT3_HUMAN	GCDH	Glutaryl-CoA dehydrogenase, mitochondrial (Fragment)	K7EKT3_HUMAN
NaN	9.09185	NaN	NaN	NaN	8.92442	NaN	NaN	NaN				M0QY86;M0QZ53	M0QY86;M0QZ53	M0QY86_HUMAN;M0QZ53_HUMAN	PROSER3	Proline and serine-rich protein 3	M0QY86_HUMAN;M0QZ53_HUMAN
NaN	NaN	9.50861	9.66678	8.49377	9.14577	8.1297	8.35404	8.87632	biological regulation;biosynthetic process;cell cycle phase;cell cycle process;cell motility;cellular biosynthetic process;cellular component assembly;cellular component assembly at cellular level;cellular component movement;cellular component organization;cellular component organization at cellular level;cellular component organization or biogenesis;cellular component organization or biogenesis …	adenyl nucleotide binding;adenyl ribonucleotide binding;ATP binding;ATPase activity;ATPase activity, coupled;ATP-dependent DNA helicase activity;ATP-dependent helicase activity;ATP-dependent RNA helicase activity;binding;catalytic activity;CTPase activity;DNA binding;DNA helicase activity;DNA-dependent ATPase activity;eukaryotic initiation factor 4E binding;GTPase activity;helicase activity;hydro…	cell part;chromatoid body;cytoplasm;cytoplasmic part;extracellular membrane-bounded organelle;extracellular organelle;extracellular region part;extracellular vesicular exosome;intracellular membrane-bounded organelle;intracellular non-membrane-bounded organelle;intracellular organelle;intracellular organelle part;intracellular part;macromolecular complex;membrane;membrane-bounded organelle;membra…	O00571;O15523;Q9NQI0	O00571;Q9NQI0;O15523;D6RCM4;A0A2R8YFS5;A0A2R8YFR4;A0A2R8Y7T2;A0A2R8YF78;A0A2R8Y5G6;A0A2R8Y645;A0A0D9SG12;A0A2R8Y4A4;F6S8Q4;A0A2R8YDH3;A0A0D9SF53;A0A2U3TZJ9;A0A0D9SFB3;A0A2R8YDT5;A0A2R8YCW1	DDX3X_HUMAN;DDX3Y_HUMAN;DDX4_HUMAN	DDX3X;DDX3Y;DDX4	ATP-dependent RNA helicase DDX3X	DDX3X_HUMAN;DDX3Y_HUMAN;DDX4_HUMAN
NaN	NaN	NaN	6.99468	7.92865	7.85214	8.32054	7.78259	4.2083	activation of immune response;biological regulation;cellular component organization;cellular component organization or biogenesis;cellular membrane organization;cellular process;complement activation;complement activation, lectin pathway;defense response;endocytosis;establishment of localization;humoral immune response;immune effector process;immune response;immune system process;innate immune re…	binding;calcium ion binding;calcium-dependent protein binding;catalytic activity;cation binding;endopeptidase activity;hydrolase activity;identical protein binding;ion binding;metal ion binding;peptidase activity;peptidase activity, acting on L-amino acid peptides;protein binding;protein dimerization activity;protein homodimerization activity;serine hydrolase activity;serine-type endopeptidase ac…	extracellular region;extracellular region part;extracellular space	P48740	P48740;C9JMA2;F8W876	MASP1_HUMAN	MASP1	Mannan-binding lectin serine protease 1	MASP1_HUMAN
NaN	NaN	NaN	7.64537	8.44211	7.91424	NaN	NaN	NaN	anatomical structure formation involved in morphogenesis;angiogenesis;biological regulation;developmental process;positive regulation of biological process;positive regulation of cell proliferation;positive regulation of cellular process;regulation of biological process;regulation of cell growth;regulation of cell proliferation;regulation of cellular component organization;regulation of cellular …	binding;growth factor receptor binding;hepatocyte growth factor receptor binding;integrin binding;protein binding;protein complex binding;receptor binding	extracellular region	Q9NQ30	Q9NQ30	ESM1_HUMAN	ESM1	Endothelial cell-specific molecule 1	ESM1_HUMAN
NaN	7.70605	NaN	NaN	7.65685	7.72744	NaN	NaN	NaN	amine biosynthetic process;amine metabolic process;anatomical structure development;aspartate family amino acid metabolic process;biological regulation;biosynthetic process;brain development;carboxylic acid biosynthetic process;carboxylic acid metabolic process;cell cycle arrest;cell cycle process;cell development;cell projection organization;cellular amine metabolic process;cellular amino acid b…	binding;catalytic activity;coenzyme binding;cofactor binding;electron carrier activity;NAD binding;nucleotide binding;oxidoreductase activity;oxidoreductase activity, acting on CH-OH group of donors;oxidoreductase activity, acting on the CH-OH group of donors, NAD or NADP as acceptor;phosphoglycerate dehydrogenase activity	cell part;cytoplasmic part;cytosol;extracellular membrane-bounded organelle;extracellular organelle;extracellular region part;extracellular vesicular exosome;intracellular part;membrane-bounded organelle;membrane-bounded vesicle;organelle;vesicle	O43175	O43175;A0A2C9F2M7;A0A286YFM8;A0A286YFA2;A0A286YF22;A0A286YFB2;A0A286YF34;A0A286YFL2;A0A286YFC8;A0A286YER3	SERA_HUMAN	PHGDH	D-3-phosphoglycerate dehydrogenase	SERA_HUMAN
NaN	7.86614	9.10967	NaN	NaN	7.94331	8.56729	8.93055	8.91392	amine metabolic process;aminoglycan biosynthetic process;aminoglycan metabolic process;axon guidance;biosynthetic process;carbohydrate biosynthetic process;carbohydrate metabolic process;cellular biosynthetic process;cellular carbohydrate biosynthetic process;cellular carbohydrate metabolic process;cellular macromolecule biosynthetic process;cellular macromolecule metabolic process;cellular metab…	acetylglucosaminyltransferase activity;binding;catalytic activity;cation binding;glucuronosyltransferase activity;ion binding;metal ion binding;N-acetyllactosaminide beta-1,3-N-acetylglucosaminyltransferase activity;transferase activity;transferase activity, transferring glycosyl groups;transferase activity, transferring hexosyl groups;UDP-glycosyltransferase activity	cell part;cytoplasmic part;extracellular membrane-bounded organelle;extracellular organelle;extracellular region part;extracellular vesicular exosome;Golgi apparatus;Golgi apparatus part;Golgi membrane;integral to Golgi membrane;integral to membrane;integral to organelle membrane;intracellular membrane-bounded organelle;intracellular organelle;intracellular organelle part;intracellular part;intri…	O43505	O43505	B4GA1_HUMAN	B4GAT1	Beta-1,4-glucuronyltransferase 1	B4GA1_HUMAN
NaN	NaN	NaN	7.18381	7.17256	7.97007	8.12753	7.03313	8.10855	biological adhesion;cell adhesion;cellular process		cell part;cell surface;cytoplasmic part;endoplasmic reticulum;integral to membrane;integral to plasma membrane;intracellular membrane-bounded organelle;intracellular organelle;intracellular part;intrinsic to membrane;intrinsic to plasma membrane;membrane part;membrane-bounded organelle;organelle;plasma membrane part	Q13641	Q13641	TPBG_HUMAN	TPBG	Trophoblast glycoprotein	TPBG_HUMAN
NaN	NaN	NaN	8.03521	7.51034	8.01015	NaN	NaN	7.86609	cellular macromolecule metabolic process;cellular metabolic process;cellular process;cellular protein metabolic process;cullin deneddylation;macromolecule metabolic process;macromolecule modification;metabolic process;primary metabolic process;protein deneddylation;protein metabolic process;protein modification by small protein conjugation or removal;protein modification by small protein removal;…		cell junction;cell part;clathrin-coated vesicle;coated vesicle;cytoplasmic membrane-bounded vesicle;cytoplasmic part;cytoplasmic vesicle;extracellular membrane-bounded organelle;extracellular organelle;extracellular region part;extracellular vesicular exosome;intracellular membrane-bounded organelle;intracellular organelle;intracellular organelle part;intracellular part;macromolecular complex;mem…	Q9BT78	Q9BT78;D6RAX7;D6RFN0	CSN4_HUMAN	COPS4	COP9 signalosome complex subunit 4	CSN4_HUMAN
NaN	NaN	NaN	8.63384	7.92525	8.0224	NaN	NaN	NaN	ATP-dependent chromatin remodeling;cellular component organization;cellular component organization at cellular level;cellular component organization or biogenesis;cellular component organization or biogenesis at cellular level;cellular macromolecular complex subunit organization;cellular process;chromatin modification;chromatin organization;chromatin remodeling;chromosome organization;histone exc…	binding;enzyme inhibitor activity;enzyme regulator activity;histone binding;phosphatase inhibitor activity;phosphatase regulator activity;protein binding	cell part;chromatin remodeling complex;chromosomal part;cytoplasmic membrane-bounded vesicle;cytoplasmic part;cytoplasmic vesicle;intracellular membrane-bounded organelle;intracellular organelle;intracellular organelle part;intracellular part;macromolecular complex;membrane-bounded organelle;membrane-bounded vesicle;nuclear chromosome part;nuclear part;nucleus;organelle;organelle part;protein com…	Q9BTT0	Q9BTT0;E9PLC4;Q5TB19	AN32E_HUMAN	ANP32E	Acidic leucine-rich nuclear phosphoprotein 32 family member E	AN32E_HUMAN
NaN	NaN	NaN	7.64264	7.6028	8.11068	7.76065	NaN	8.25049	actin cytoskeleton organization;actin filament bundle assembly;actin filament capping;actin filament organization;actin filament-based process;anatomical structure homeostasis;anatomical structure morphogenesis;apoptosis;barbed-end actin filament capping;biological regulation;cell communication;cell death;cell differentiation;cell morphogenesis;cell volume homeostasis;cellular component assembly;…	actin binding;actin filament binding;binding;cytoskeletal protein binding;identical protein binding;protein binding;protein dimerization activity;protein heterodimerization activity;protein homodimerization activity;spectrin binding;structural molecule activity;transcription factor binding	adherens junction;anchoring junction;cell junction;cell part;cell projection;cell projection part;cell-substrate adherens junction;cell-substrate junction;cytoplasmic part;cytoskeletal part;cytoskeleton;cytosol;dendritic spine;F-actin capping protein complex;focal adhesion;intermediate filament cytoskeleton;intracellular membrane-bounded organelle;intracellular non-membrane-bounded organelle;intr…	P35611	P35611;E7ENY0;H0Y9H2;E7EV99	ADDA_HUMAN	ADD1	Alpha-adducin	ADDA_HUMAN
NaN	NaN	NaN	8.89651	9.15998	8.13345	7.36087	7.77071	7.74039	alpha-beta T cell activation;alpha-beta T cell differentiation;biosynthetic process;catabolic process;cell activation;cell differentiation;cellular biosynthetic process;cellular catabolic process;cellular component disassembly;cellular component disassembly at cellular level;cellular component organization;cellular component organization at cellular level;cellular component organization or biogen…	binding;carbohydrate binding;glycosaminoglycan binding;heparin binding;nucleic acid binding;pattern binding;polysaccharide binding;RNA binding;structural constituent of ribosome;structural molecule activity	adherens junction;anchoring junction;cell junction;cell part;cell-substrate adherens junction;cell-substrate junction;cytoplasm;cytoplasmic part;cytosol;cytosolic large ribosomal subunit;extracellular membrane-bounded organelle;extracellular organelle;extracellular region part;extracellular vesicular exosome;focal adhesion;intracellular membrane-bounded organelle;intracellular organelle;intracell…	P35268	P35268;K7EKS7;K7EMH1;K7ELC4;K7ERI7;K7EP65;K7EJT5	RL22_HUMAN	RPL22	60S ribosomal protein L22	RL22_HUMAN
NaN	9.5292	8.44525	7.80409	9.82266	9.80794	8.1967	8.65356	9.25964	arachidonic acid metabolic process;biological regulation;biosynthetic process;carboxylic acid biosynthetic process;carboxylic acid metabolic process;cellular biosynthetic process;cellular ketone metabolic process;cellular lipid metabolic process;cellular macromolecule metabolic process;cellular metabolic process;cellular process;cellular protein metabolic process;ceramide biosynthetic process;cer…	arachidonate 12-lipoxygenase activity;binding;catalytic activity;cation binding;dioxygenase activity;ion binding;iron ion binding;metal ion binding;oxidoreductase activity;oxidoreductase activity, acting on single donors with incorporation of molecular oxygen;oxidoreductase activity, acting on single donors with incorporation of molecular oxygen, incorporation of two atoms of oxygen;transition me…	cell part;cytoplasmic part;cytosol;intracellular part	O75342	O75342;A0A3B3IRK2	LX12B_HUMAN	ALOX12B	Arachidonate 12-lipoxygenase, 12R-type	LX12B_HUMAN
NaN	9.53607	NaN	9.4293	9.36825	NaN	NaN	NaN	NaN	biological regulation;cellular component assembly;cellular component assembly at cellular level;cellular component organization;cellular component organization at cellular level;cellular component organization or biogenesis;cellular component organization or biogenesis at cellular level;cellular macromolecular complex assembly;cellular macromolecular complex subunit organization;cellular process;…	binding;chromatin binding;chromatin DNA binding;core promoter binding;core promoter sequence-specific DNA binding;DNA binding;double-stranded DNA binding;double-stranded methylated DNA binding;enzyme binding;enzyme inhibitor activity;enzyme regulator activity;kinase binding;kinase inhibitor activity;kinase regulator activity;nucleic acid binding;nucleosomal DNA binding;nucleosome binding;protein …	Barr body;cell part;centromeric heterochromatin;chromatin;chromosomal part;chromosome;condensed chromosome;extracellular membrane-bounded organelle;extracellular organelle;extracellular region part;extracellular vesicular exosome;heterochromatin;intracellular membrane-bounded organelle;intracellular non-membrane-bounded organelle;intracellular organelle;intracellular organelle part;intracellular …	O75367	O75367;B4DJC3	H2AY_HUMAN	MACROH2A1	Core histone macro-H2A.1	H2AY_HUMAN
NaN	7.8653	NaN	8.37653	8.93897	9.30869	7.94017	8.24237	9.50241	actin cytoskeleton organization;actin filament-based process;anatomical structure development;biological regulation;cell development;cell differentiation;cell junction assembly;cell junction organization;cell surface receptor linked signaling pathway;cellular component assembly;cellular component assembly at cellular level;cellular component organization;cellular component organization at cellula…	actin binding;ankyrin binding;binding;cytoskeletal protein binding;identical protein binding;protein binding	actin cytoskeleton;actin filament bundle;actomyosin;adherens junction;anchoring junction;cell cortex;cell junction;cell part;cell-substrate adherens junction;cell-substrate junction;contractile fiber part;costamere;cytoplasm;cytoplasmic part;cytoskeletal part;cytoskeleton;cytosol;extracellular membrane-bounded organelle;extracellular organelle;extracellular region part;extracellular vesicular exo…	O75369;Q14315	Q14315;O75369;E7EN95	FLNB_HUMAN;FLNC_HUMAN	FLNB;FLNC	Filamin-B	FLNB_HUMAN;FLNC_HUMAN
NaN	NaN	9.2641	NaN	NaN	NaN	7.99429	7.69435	8.20947	activation of immune response;adaptive immune response;antigen receptor-mediated signaling pathway;apoptosis;axon ensheathment;B cell apoptosis;biological regulation;cell death;cell surface receptor linked signaling pathway;cellular lipid metabolic process;cellular metabolic process;cellular process;cellular response to chemical stimulus;cellular response to cytokine stimulus;cellular response to…		axon;cell part;cell projection;integral to membrane;integral to plasma membrane;intrinsic to membrane;intrinsic to plasma membrane;membrane;membrane part;neuron projection;plasma membrane;plasma membrane part	O75509	O75509	TNR21_HUMAN	TNFRSF21	Tumor necrosis factor receptor superfamily member 21	TNR21_HUMAN
NaN	8.22992	6.96481	7.10327	7.68532	8.39086	8.3827	8.26762	7.69697		binding;catalytic activity;cation binding;endonuclease activity;hydrolase activity;hydrolase activity, acting on ester bonds;ion binding;metal ion binding;nuclease activity;nucleic acid binding	cell part;extracellular membrane-bounded organelle;extracellular organelle;extracellular region part;extracellular vesicular exosome;membrane;membrane-bounded organelle;membrane-bounded vesicle;organelle;vesicle	O94919	O94919	ENDD1_HUMAN	ENDOD1	Endonuclease domain-containing 1 protein	ENDD1_HUMAN
NaN	NaN	NaN	9.68353	8.09781	8.18602	9.68044	10.038	9.67367	anatomical structure development;anatomical structure formation involved in morphogenesis;anatomical structure morphogenesis;angiogenesis;axon guidance;axonal fasciculation;axonogenesis;biological adhesion;biological regulation;cell adhesion;cell migration;cell motility;cell part morphogenesis;cell projection morphogenesis;cell projection organization;cell recognition;cell-cell adhesion;cellular …	ankyrin binding;binding;cytoskeletal protein binding;protein binding	axon part;cell part;cell projection;cell projection part;external side of plasma membrane;initial segment;integral to membrane;integral to plasma membrane;intrinsic to membrane;intrinsic to plasma membrane;membrane;membrane part;neuron projection;plasma membrane;plasma membrane part;synapse	Q92823	Q92823;C9JYY6;F8W775	NRCAM_HUMAN	NRCAM	Neuronal cell adhesion molecule	NRCAM_HUMAN
NaN	8.59731	NaN	8.56349	7.82661	8.30836	8.03167	7.90036	7.9076	biological adhesion;cell adhesion;cell-matrix adhesion;cell-substrate adhesion;cellular process		anchored to membrane;anchored to plasma membrane;cell part;extracellular region part;extracellular space;integral to membrane;intrinsic to membrane;intrinsic to plasma membrane;membrane part;plasma membrane part	O95274	O95274	LYPD3_HUMAN	LYPD3	Ly6/PLAUR domain-containing protein 3	LYPD3_HUMAN
NaN	NaN	NaN	9.31754	7.94869	8.33005	7.88169	8.56295	NaN	biological regulation;carbohydrate metabolic process;cellular carbohydrate metabolic process;cellular macromolecule metabolic process;cellular metabolic process;cellular process;cellular protein metabolic process;defense response;defense response to bacterium;glycosylation;macromolecule glycosylation;macromolecule metabolic process;macromolecule modification;metabolic process;multi-organism proce…		cell part;cytoplasmic part;extracellular membrane-bounded organelle;extracellular organelle;extracellular region part;extracellular space;extracellular vesicular exosome;Golgi apparatus part;Golgi lumen;intracellular organelle lumen;intracellular organelle part;intracellular part;membrane-bounded organelle;membrane-bounded vesicle;membrane-enclosed lumen;organelle;organelle lumen;organelle part;v…	Q9HC84	Q9HC84	MUC5B_HUMAN	MUC5B	Mucin-5B	MUC5B_HUMAN
NaN	8.81649	8.28429	7.72543	8.2887	8.38387	9.29529	9.09734	9.08703	alcohol biosynthetic process;alcohol metabolic process;amino sugar biosynthetic process;amino sugar metabolic process;anatomical structure development;biosynthetic process;carbohydrate biosynthetic process;carbohydrate metabolic process;cellular biosynthetic process;cellular carbohydrate biosynthetic process;cellular carbohydrate metabolic process;cellular macromolecule metabolic process;cellular…	binding;catalytic activity;cation binding;intramolecular transferase activity;intramolecular transferase activity, phosphotransferases;ion binding;isomerase activity;magnesium ion binding;metal ion binding;phosphoacetylglucosamine mutase activity;phosphoglucomutase activity	cell part;cytoplasmic part;cytosol;intracellular part	O95394	O95394;H0Y8I3;A0A494C1Q4;A0A494C0G1;H0Y987;A0A087WT27;J3KN95;A0A494C1E2	AGM1_HUMAN	PGM3	Phosphoacetylglucosamine mutase	AGM1_HUMAN
NaN	NaN	NaN	7.61091	8.27129	8.39038	7.39835	NaN	6.40122	amyloid precursor protein catabolic process;amyloid precursor protein metabolic process;axon guidance;beta-amyloid metabolic process;biological regulation;catabolic process;cell activation;cell proliferation;cell surface receptor linked signaling pathway;cellular component disassembly;cellular component disassembly at cellular level;cellular component organization;cellular component organization …	catalytic activity;endopeptidase activity;hydrolase activity;peptidase activity;peptidase activity, acting on L-amino acid peptides	adherens junction;anchoring junction;cell junction;cell part;cell-substrate adherens junction;cell-substrate junction;cytoplasmic membrane-bounded vesicle;cytoplasmic part;cytoplasmic vesicle;endoplasmic reticulum;extracellular membrane-bounded organelle;extracellular organelle;extracellular region part;extracellular vesicular exosome;focal adhesion;Golgi apparatus;integral to membrane;integral t…	Q92542	Q92542;H0Y6T7	NICA_HUMAN	NCSTN	Nicastrin	NICA_HUMAN
NaN	8.91543	NaN	NaN	7.48654	7.68534	7.86543	8.53	8.63097	alcohol biosynthetic process;alcohol catabolic process;alcohol metabolic process;biosynthetic process;carbohydrate biosynthetic process;carbohydrate catabolic process;carbohydrate metabolic process;catabolic process;cell differentiation;cell motility;cellular biosynthetic process;cellular carbohydrate biosynthetic process;cellular carbohydrate catabolic process;cellular carbohydrate metabolic pro…	adenyl nucleotide binding;adenyl ribonucleotide binding;ATP binding;binding;catalytic activity;kinase activity;nucleotide binding;phosphoglycerate kinase activity;phosphotransferase activity, carboxyl group as acceptor;purine nucleotide binding;purine ribonucleoside triphosphate binding;purine ribonucleotide binding;ribonucleotide binding;transferase activity;transferase activity, transferring ph…	cell part;cell projection part;cytoplasm;cytoplasmic part;cytosol;extracellular membrane-bounded organelle;extracellular organelle;extracellular region part;extracellular vesicular exosome;flagellar fibrous sheath;flagellum part;intracellular membrane-bounded organelle;intracellular organelle;intracellular organelle part;intracellular part;membrane;membrane part;membrane raft;membrane-bounded org…	P00558;P07205	P00558;P07205	PGK1_HUMAN;PGK2_HUMAN	PGK1;PGK2	Phosphoglycerate kinase 1	PGK1_HUMAN;PGK2_HUMAN
NaN	NaN	NaN	8.99337	9.01351	8.42978	NaN	NaN	NaN	anatomical structure development;biological regulation;bone development;cell growth;cellular component organization;cellular component organization at cellular level;cellular component organization or biogenesis;cellular component organization or biogenesis at cellular level;cellular macromolecule metabolic process;cellular metabolic process;cellular process;cellular protein metabolic process;cha…	binding;carboxylic acid binding;catalytic activity;cation binding;ion binding;iron ion binding;L-ascorbic acid binding;metal ion binding;oxidoreductase activity;oxidoreductase activity, acting on paired donors, with incorporation or reduction of molecular oxygen;oxidoreductase activity, acting on paired donors, with incorporation or reduction of molecular oxygen, 2-oxoglutarate as one donor, and …	cell part;cytoplasmic part;endoplasmic reticulum;endoplasmic reticulum lumen;endoplasmic reticulum part;extracellular matrix;extracellular membrane-bounded organelle;extracellular organelle;extracellular region part;extracellular vesicular exosome;intracellular membrane-bounded organelle;intracellular organelle;intracellular organelle lumen;intracellular organelle part;intracellular part;macromol…	Q32P28	Q32P28	P3H1_HUMAN	P3H1	Prolyl 3-hydroxylase 1	P3H1_HUMAN
NaN	NaN	NaN	8.19663	7.3497	8.44976	7.35892	NaN	NaN	biological adhesion;cell adhesion;cellular process;establishment of localization;establishment of localization in cell;establishment of protein localization;establishment of protein localization to organelle;establishment of protein localization to vacuole;intracellular protein transport;intracellular transport;lysosomal transport;protein targeting;protein targeting to lysosome;protein targeting …	binding;enzyme binding;protein binding;receptor activity	adherens junction;anchoring junction;cell junction;cell part;cell-substrate adherens junction;cell-substrate junction;cytoplasmic part;extracellular membrane-bounded organelle;extracellular organelle;extracellular region part;extracellular vesicular exosome;focal adhesion;integral to membrane;intracellular organelle lumen;intracellular organelle part;intracellular part;intrinsic to membrane;lysos…	Q14108	Q14108;A0A1W2PRS1;A0A1W2PQB7;A0A1W2PPX5;A0A1W2PS43;A0A1W2PQR6;A0A1W2PRF6	SCRB2_HUMAN	SCARB2	Lysosome membrane protein 2	SCRB2_HUMAN
NaN	9.45601	8.97562	9.67138	9.17581	8.97369	9.50073	9.6606	9.67743	activation of immune response;activation of innate immune response;activation of MAPK activity;acute inflammatory response;acute-phase response;amine metabolic process;aminoglycan biosynthetic process;aminoglycan metabolic process;apoptosis;biological adhesion;biological regulation;biosynthetic process;carbohydrate biosynthetic process;carbohydrate metabolic process;cell adhesion;cell chemotaxis;…	binding;cytokine activity;cytokine receptor binding;growth factor receptor binding;interleukin-1 receptor binding;protein binding;protein domain specific binding;receptor binding	cell part;cytoplasmic membrane-bounded vesicle;cytoplasmic part;cytoplasmic vesicle;cytosol;extracellular region;extracellular region part;extracellular space;intracellular membrane-bounded organelle;intracellular organelle;intracellular part;membrane-bounded organelle;membrane-bounded vesicle;organelle;stored secretory granule;vesicle	P01584	P01584;C9JWV2	IL1B_HUMAN	IL1B	Interleukin-1 beta	IL1B_HUMAN
NaN	NaN	NaN	9.10977	9.70876	8.47079	NaN	NaN	NaN	anatomical structure development;anatomical structure morphogenesis;biological regulation;biosynthetic process;cell part morphogenesis;cell projection morphogenesis;cell projection organization;cell surface receptor linked signaling pathway;cellular biosynthetic process;cellular component morphogenesis;cellular component organization;cellular component organization at cellular level;cellular comp…	binding;cation binding;ion binding;metal ion binding;nucleic acid binding;RNA binding;snRNA binding;U2 snRNA binding	cell part;cytoplasm;intracellular organelle part;intracellular part;macromolecular complex;nuclear part;nucleoplasm;organelle part;ribonucleoprotein complex	P10155	P10155	RO60_HUMAN	RO60	60 kDa SS-A/Ro ribonucleoprotein	RO60_HUMAN
NaN	11.2112	11.1297	11.5196	10.927	11.5238	9.95205	10.485	10.4806	activation of immune response;biological regulation;complement activation;complement activation, classical pathway;defense response;humoral immune response;immune effector process;immune response;immune system process;innate immune response;macromolecule metabolic process;metabolic process;positive regulation of biological process;positive regulation of immune response;positive regulation of immu…	antigen binding;binding	blood microparticle;extracellular membrane-bounded organelle;extracellular organelle;extracellular region;extracellular region part;extracellular space;extracellular vesicular exosome;membrane-bounded organelle;membrane-bounded vesicle;organelle;vesicle	P01857	P01857;A0A0A0MS07;A0A0A0MS08	IGHG1_HUMAN	IGHG1	Immunoglobulin heavy constant gamma 1	IGHG1_HUMAN
NaN	9.84615	NaN	9.75794	10.2662	10.3608	9.76715	10.2098	10.0224	activation of immune response;anatomical structure homeostasis;biological regulation;complement activation;complement activation, classical pathway;defense response;homeostatic process;humoral immune response;immune effector process;immune response;immune system process;innate immune response;macromolecule metabolic process;metabolic process;positive regulation of biological process;positive regu…	antigen binding;binding	blood microparticle;extracellular membrane-bounded organelle;extracellular organelle;extracellular region;extracellular region part;extracellular space;extracellular vesicular exosome;membrane-bounded organelle;membrane-bounded vesicle;organelle;vesicle	P01860	P01859;P01861;P01860;A0A286YFJ8;A0A286YES1;A0A286YEY4;A0A4W9A917	IGHG3_HUMAN	IGHG3	Immunoglobulin heavy constant gamma 3	IGHG3_HUMAN
NaN	9.9652	10.3622	10.5198	11.4801	10.9735	10.2768	9.24743	10.3975	anatomical structure homeostasis;antibacterial humoral response;antimicrobial humoral response;biological regulation;cellular component organization;cellular component organization or biogenesis;cellular macromolecule metabolic process;cellular membrane organization;cellular metabolic process;cellular process;cellular protein metabolic process;defense response;defense response to bacterium;endocy…	antigen binding;binding	blood microparticle;dimeric IgA immunoglobulin complex;extracellular membrane-bounded organelle;extracellular organelle;extracellular region;extracellular region part;extracellular space;extracellular vesicular exosome;IgA immunoglobulin complex;IgA immunoglobulin complex, circulating;immunoglobulin complex;immunoglobulin complex, circulating;macromolecular complex;membrane-bounded organelle;memb…	P01876;P01877	P01876;P01877;A0A286YEY1;A0A286YEY5;A0A0G2JMB2	IGHA1_HUMAN;IGHA2_HUMAN	IGHA1;IGHA2	Immunoglobulin heavy constant alpha 1	IGHA1_HUMAN;IGHA2_HUMAN
NaN	7.58313	7.85507	9.23689	9.74813	10.2647	8.36734	8.70438	8.91827	anatomical structure homeostasis;antibacterial humoral response;antimicrobial humoral response;biological regulation;cellular component organization;cellular component organization or biogenesis;cellular membrane organization;cellular process;defense response;defense response to bacterium;endocytosis;establishment of localization;glomerular filtration;homeostatic process;humoral immune response;i…	antigen binding;binding	blood microparticle;dimeric IgA immunoglobulin complex;extracellular membrane-bounded organelle;extracellular organelle;extracellular region;extracellular region part;extracellular space;extracellular vesicular exosome;IgA immunoglobulin complex;IgA immunoglobulin complex, circulating;immunoglobulin complex;immunoglobulin complex, circulating;macromolecular complex;membrane-bounded organelle;memb…	P01877	P01877;A0A286YEY5;A0A0G2JMB2	IGHA2_HUMAN	IGHA2	Immunoglobulin heavy constant alpha 2	IGHA2_HUMAN
NaN	8.61437	NaN	8.91963	8.4536	8.88816	7.79492	8.0124	9.00377	adaptive immune response;antibacterial humoral response;antigen processing and presentation;antigen processing and presentation of endogenous antigen;antigen processing and presentation of endogenous peptide antigen;antigen processing and presentation of endogenous peptide antigen via MHC class Ib;antigen processing and presentation of exogenous antigen;antigen processing and presentation of exog…	antigen binding;beta-2-microglobulin binding;binding;MHC class I protein binding;MHC protein binding;natural killer cell lectin-like receptor binding;peptide antigen binding;peptide binding;protein binding;receptor binding;TAP binding	cell part;cell surface;coated vesicle membrane;cytoplasmic part;cytoplasmic vesicle membrane;cytoplasmic vesicle part;early endosome membrane;endocytic vesicle membrane;endoplasmic reticulum;endoplasmic reticulum part;endosomal part;endosome membrane;ER to Golgi transport vesicle membrane;extracellular membrane-bounded organelle;extracellular organelle;extracellular region part;extracellular vesi…	P01889;P01893;P04439;P13747	P01889;P13747;P17693;P01893;P04439;A0A140T9X6;A0A1W2PR11;A0A140T930;A0A140T9V0;S6AU73;A0A140T9U0;A0A140T9S9;A0A140T9B7;A0A140T8X0;Q31611;A0A140T937;A0A0G2JPA3;A0A140T9M0;A0A1W2PPR8;Q5SRN7;A0A1W2PQD0;O78179;Q5SUL5;D0EV57;A0A1W2PNZ7;A0A140T912;D9J307;A0A140T962;A0A1W2PRX1;A0A140T9C2;A0A140T9W7;A0A0G2JPQ3;Q5RIP0;Q5RJ85;A2BF26;Q8MH48;A0A0G2JIF0;A0A1W2PS24;A0A140T9W2;Q5QT33;A0A0G2JI36;A0A140T9J9;A0A14…	HLAA_HUMAN;HLAB_HUMAN;HLAE_HUMAN;HLAH_HUMAN	HLA-A;HLA-B;HLA-E;HLA-H	HLA class I histocompatibility antigen, B alpha chain	1A03_HUMAN;1B07_HUMAN;HLAE_HUMAN;HLAH_HUMAN
NaN	8.21403	8.56961	9.05276	9.56817	9.73938	8.81318	9.59447	9.24016	anatomical structure development;apoptosis;biological regulation;cardiac cell development;cardiac muscle cell development;cell cycle;cell cycle process;cell death;cell development;cellular component disassembly;cellular component disassembly at cellular level;cellular component disassembly involved in apoptosis;cellular component organization;cellular component organization at cellular level;cell…	structural molecule activity	cell part;cytoplasm;cytoplasmic part;cytoskeletal part;cytosol;envelope;intermediate filament;intracellular membrane-bounded organelle;intracellular organelle;intracellular organelle part;intracellular part;lamin filament;macromolecular complex;membrane;membrane-bounded organelle;nuclear body;nuclear envelope;nuclear lamina;nuclear membrane;nuclear part;nuclear speck;nucleoplasm;nucleoplasm part;…	P02545	P02545;H0YAB0;Q5TCI8;Q3BDU5	LMNA_HUMAN	LMNA	Prelamin-A/C	LMNA_HUMAN
NaN	10.9025	10.2489	8.37037	9.45169	10.2203	8.4138	8.91692	10.1166	biological adhesion;biological regulation;blood coagulation;cell activation;cell adhesion;cell-cell adhesion;cell-matrix adhesion;cell-substrate adhesion;cellular component assembly;cellular component assembly at cellular level;cellular component organization;cellular component organization at cellular level;cellular component organization or biogenesis;cellular component organization or biogenes…	binding;cation binding;cell adhesion molecule binding;ion binding;metal ion binding;protein binding;receptor binding;structural molecule activity	blood microparticle;cell cortex;cell part;cell surface;cytoplasmic membrane-bounded vesicle;cytoplasmic membrane-bounded vesicle lumen;cytoplasmic part;cytoplasmic vesicle;cytoplasmic vesicle part;external side of plasma membrane;extracellular membrane-bounded organelle;extracellular organelle;extracellular region;extracellular region part;extracellular space;extracellular vesicular exosome;fibri…	P02679	P02679;C9JU00;C9JC84;C9JPQ9;C9JEU5	FIBG_HUMAN	FGG	Fibrinogen gamma chain	FIBG_HUMAN
NaN	NaN	NaN	9.25941	8.65614	8.4814	NaN	NaN	NaN	biosynthetic process;catabolic process;cellular biosynthetic process;cellular catabolic process;cellular component disassembly;cellular component disassembly at cellular level;cellular component organization;cellular component organization at cellular level;cellular component organization or biogenesis;cellular component organization or biogenesis at cellular level;cellular macromolecular complex…	structural constituent of ribosome;structural molecule activity	cell part;cytoplasm;cytoplasmic part;cytosol;cytosolic small ribosomal subunit;intracellular non-membrane-bounded organelle;intracellular organelle;intracellular organelle part;intracellular part;macromolecular complex;membrane;non-membrane-bounded organelle;nuclear part;nucleolus;organelle;organelle part;ribonucleoprotein complex;ribosome;small ribosomal subunit	P62266	P62266	RS23_HUMAN	RPS23	40S ribosomal protein S23	RS23_HUMAN
NaN	NaN	NaN	9.39457	9.12682	8.48831	7.36069	NaN	8.15693	cellular lipid metabolic process;cellular metabolic process;cellular process;lipid metabolic process;membrane lipid metabolic process;metabolic process;primary metabolic process;sphingolipid metabolic process		cell part;cytoplasm;cytoplasmic part;extracellular region;intracellular membrane-bounded organelle;intracellular organelle;intracellular part;lysosome;lytic vacuole;membrane-bounded organelle;organelle;vacuole	Q6NUJ1	Q6NUJ1	SAPL1_HUMAN	PSAPL1	Proactivator polypeptide-like 1	SAPL1_HUMAN
NaN	NaN	NaN	8.3164	8.77631	8.56421	6.86764	NaN	NaN	binding of sperm to zona pellucida;cell recognition;cell-cell recognition;cellular macromolecule metabolic process;cellular metabolic process;cellular process;cellular process involved in reproduction;cellular protein metabolic process;'de novo' posttranslational protein folding;'de novo' protein folding;macromolecule metabolic process;metabolic process;primary metabolic process;protein folding;p…	adenyl nucleotide binding;adenyl ribonucleotide binding;ATP binding;binding;nucleotide binding;protein binding;purine nucleotide binding;purine ribonucleoside triphosphate binding;purine ribonucleotide binding;ribonucleotide binding;unfolded protein binding	acrosomal vesicle;cell body;cell part;chaperonin-containing T-complex;cytoplasm;cytoplasmic membrane-bounded vesicle;cytoplasmic part;cytoplasmic vesicle;cytoskeletal part;cytosol;cytosolic part;extracellular membrane-bounded organelle;extracellular organelle;extracellular region part;extracellular vesicular exosome;intracellular membrane-bounded organelle;intracellular organelle;intracellular or…	P40227	P40227	TCPZ_HUMAN	CCT6A	T-complex protein 1 subunit zeta	TCPZ_HUMAN
NaN	NaN	NaN	8.34603	8.90105	8.58465	NaN	7.86182	NaN	activation of immune response;biological regulation;cellular component organization;cellular component organization or biogenesis;cellular membrane organization;cellular process;complement activation;complement activation, classical pathway;defense response;endocytosis;establishment of localization;humoral immune response;immune effector process;immune response;immune system process;innate immune…	antigen binding;binding	blood microparticle;cell part;extracellular membrane-bounded organelle;extracellular organelle;extracellular region;extracellular region part;extracellular vesicular exosome;membrane;membrane-bounded organelle;membrane-bounded vesicle;organelle;plasma membrane;vesicle	A0A075B6P5;A0A075B6S2;A0A075B6S6;A0A087WW87;A0A0A0MRZ7;A2NJV5;P01614;P01615;P06310	A0A087WW87;A0A075B6S6;P01614;P06310;A0A075B6P5;A2NJV5;A0A0A0MRZ7;A0A075B6S2;P01615;A0A5H1ZRS9;A0A087X0Q4;A0A5H1ZRS2	KV228_HUMAN;KV229_HUMAN;KV230_HUMAN;KV240_HUMAN;KVD26_HUMAN;KVD28_HUMAN;KVD29_HUMAN;KVD30_HUMAN;KVD40_HUMAN	IGKV2-28;IGKV2-29;IGKV2-30;IGKV2-40;IGKV2D-26;IGKV2D-28;IGKV2D-29;IGKV2D-30;IGKV2D-40	Immunoglobulin kappa variable 2-28	A0A075B6P5_HUMAN;A0A075B6S2_HUMAN;A0A075B6S6_HUMAN;A0A087WW87_HUMAN;A0A0A0MRZ7_HUMAN;A2NJV5_HUMAN;KV201_HUMAN;KV202_HUMAN;KV206_HUMAN
NaN	NaN	9.09507	9.69838	9.47858	8.94109	NaN	NaN	8.16744	biosynthetic process;catabolic process;cellular biosynthetic process;cellular catabolic process;cellular component disassembly;cellular component disassembly at cellular level;cellular component organization;cellular component organization at cellular level;cellular component organization or biogenesis;cellular component organization or biogenesis at cellular level;cellular macromolecular complex…	binding;nucleic acid binding;RNA binding;structural constituent of ribosome;structural molecule activity	adherens junction;anchoring junction;cell junction;cell part;cell-substrate adherens junction;cell-substrate junction;cytoplasm;cytoplasmic part;cytosol;cytosolic large ribosomal subunit;extracellular membrane-bounded organelle;extracellular organelle;extracellular region part;extracellular vesicular exosome;focal adhesion;intracellular organelle part;intracellular part;large ribosomal subunit;ma…	P05386	P05386	RLA1_HUMAN	RPLP1	60S acidic ribosomal protein P1	RLA1_HUMAN
NaN	8.28365	NaN	NaN	NaN	8.16368	8.43493	8.79793	9.26879	biological regulation;carbohydrate catabolic process;carbohydrate metabolic process;catabolic process;cellular carbohydrate catabolic process;cellular carbohydrate metabolic process;cellular catabolic process;cellular lipid catabolic process;cellular lipid metabolic process;cellular metabolic process;cellular process;ceramide catabolic process;ceramide metabolic process;glycolipid catabolic proce…	alpha-galactosidase activity;binding;carbohydrate binding;catalytic activity;galactosidase activity;galactoside binding;hydrolase activity;hydrolase activity, acting on glycosyl bonds;hydrolase activity, hydrolyzing O-glycosyl compounds;identical protein binding;monosaccharide binding;protein binding;protein dimerization activity;protein homodimerization activity;raffinose alpha-galactosidase act…	cell part;cytoplasm;cytoplasmic part;extracellular membrane-bounded organelle;extracellular organelle;extracellular region;extracellular region part;extracellular vesicular exosome;Golgi apparatus;intracellular membrane-bounded organelle;intracellular organelle;intracellular organelle lumen;intracellular organelle part;intracellular part;lysosomal lumen;lysosome;lytic vacuole;membrane-bounded org…	P06280	P06280;A0A3B3IUC4	AGAL_HUMAN	GLA	Alpha-galactosidase A	AGAL_HUMAN
NaN	10.0026	9.57392	11.5435	11.5187	11.1485	10.239	9.81183	10.7075	biosynthetic process;cellular biosynthetic process;cellular macromolecule biosynthetic process;cellular macromolecule metabolic process;cellular metabolic process;cellular nitrogen compound metabolic process;cellular process;macromolecule biosynthetic process;macromolecule metabolic process;metabolic process;nitrogen compound metabolic process;nucleic acid metabolic process;nucleobase-containing …		cell part;cytoplasm;extracellular membrane-bounded organelle;extracellular organelle;extracellular region part;extracellular vesicular exosome;intracellular membrane-bounded organelle;intracellular organelle;intracellular organelle part;intracellular part;membrane-bounded organelle;membrane-bounded vesicle;nuclear part;nucleoplasm;nucleus;organelle;organelle part;vesicle	P06454	P06454;B8ZZW7;B8ZZA1;H7C2N1;B8ZZQ6	PTMA_HUMAN	PTMA	Prothymosin alpha	PTMA_HUMAN
NaN	NaN	10.0976	9.99745	9.62042	9.51305	NaN	9.1304	NaN	5-phosphoribose 1-diphosphate biosynthetic process;5-phosphoribose 1-diphosphate metabolic process;alcohol biosynthetic process;alcohol metabolic process;biological regulation;biosynthetic process;carbohydrate biosynthetic process;carbohydrate catabolic process;carbohydrate homeostasis;carbohydrate metabolic process;catabolic process;cell death;cellular biosynthetic process;cellular carbohydrate …	adenyl nucleotide binding;adenyl ribonucleotide binding;AMP binding;ATP binding;bile acid binding;binding;carbohydrate binding;carboxylic acid binding;catalytic activity;cofactor binding;drug binding;glucose binding;glycogen phosphorylase activity;identical protein binding;lipid binding;monocarboxylic acid binding;monosaccharide binding;nucleobase binding;nucleotide binding;phosphorylase activity…	cell part;cytoplasm;cytoplasmic part;cytosol;extracellular membrane-bounded organelle;extracellular organelle;extracellular region part;extracellular vesicular exosome;intracellular part;membrane;membrane-bounded organelle;membrane-bounded vesicle;organelle;plasma membrane;vesicle	P06737	P11216;P11217;P06737;E9PK47;H0Y4Z6	PYGL_HUMAN	PYGL	Glycogen phosphorylase, liver form	PYGL_HUMAN
NaN	NaN	NaN	7.75906	9.01858	8.59474	NaN	NaN	NaN	anatomical structure formation involved in morphogenesis;anatomical structure morphogenesis;apoptotic cell clearance;biological regulation;blood vessel remodeling;branching involved in salivary gland morphogenesis;calcium ion homeostasis;cation homeostasis;cellular calcium ion homeostasis;cellular cation homeostasis;cellular chemical homeostasis;cellular component assembly;cellular component orga…	binding;catalytic activity;cation binding;GTP binding;guanyl nucleotide binding;guanyl ribonucleotide binding;ion binding;metal ion binding;nucleotide binding;protein-glutamine gamma-glutamyltransferase activity;purine nucleotide binding;purine ribonucleoside triphosphate binding;purine ribonucleotide binding;ribonucleotide binding;transferase activity;transferase activity, transferring acyl grou…	adherens junction;anchoring junction;cell junction;cell part;cell-substrate adherens junction;cell-substrate junction;cytoplasmic part;cytosol;extracellular membrane-bounded organelle;extracellular organelle;extracellular region part;extracellular vesicular exosome;focal adhesion;intracellular membrane-bounded organelle;intracellular organelle;intracellular part;intrinsic to membrane;intrinsic to…	P21980	P21980	TGM2_HUMAN	TGM2	Protein-glutamine gamma-glutamyltransferase 2	TGM2_HUMAN
NaN	NaN	NaN	9.20723	8.82769	8.65948	7.06832	7.40635	7.95717	actin cytoskeleton organization;actin filament organization;actin filament-based process;adherens junction organization;aging;anatomical structure development;anatomical structure morphogenesis;apical junction assembly;axon regeneration;axonogenesis;biological adhesion;biological regulation;cell adhesion;cell differentiation;cell junction assembly;cell junction organization;cell part morphogenesi…	beta-catenin binding;binding;cadherin binding;cell adhesion molecule binding;cytoskeletal protein binding;gamma-catenin binding;protein binding;structural molecule activity;vinculin binding	acrosomal vesicle;actin cytoskeleton;adherens junction;anchoring junction;catenin complex;cell junction;cell part;cell projection;cell-cell adherens junction;cell-cell contact zone;cell-cell junction;cell-substrate adherens junction;cell-substrate junction;cytoplasmic membrane-bounded vesicle;cytoplasmic part;cytoplasmic vesicle;cytoskeleton;cytosol;extrinsic to membrane;extrinsic to plasma membr…	P35221	P35221;G3XAM7;E5RJ41;E5RIB1	CTNA1_HUMAN	CTNNA1	Catenin alpha-1	CTNA1_HUMAN
NaN	7.02251	7.61971	9.25783	8.91119	8.67248	7.30023	NaN	6.52081	apical junction assembly;axon guidance;biological regulation;cell junction assembly;cell junction organization;cell migration;cell motility;cell-cell junction assembly;cell-cell junction organization;cellular component assembly;cellular component assembly at cellular level;cellular component movement;cellular component organization;cellular component organization at cellular level;cellular compon…	binding;GTP binding;guanyl nucleotide binding;guanyl ribonucleotide binding;molecular transducer activity;nucleotide binding;purine nucleotide binding;purine ribonucleoside triphosphate binding;purine ribonucleotide binding;ribonucleotide binding;signal transducer activity	cell division site part;cell part;cleavage furrow;cytoplasmic part;cytosol;extracellular membrane-bounded organelle;extracellular organelle;extracellular region part;extracellular vesicular exosome;intracellular membrane-bounded organelle;intracellular organelle;intracellular part;membrane;membrane-bounded organelle;membrane-bounded vesicle;nucleus;organelle;plasma membrane;vesicle	P08134	P08134;E9PQH6;Q5JR08	RHOC_HUMAN	RHOC	Rho-related GTP-binding protein RhoC	RHOC_HUMAN
NaN	NaN	7.67349	8.39757	10.0344	NaN	NaN	8.11964	NaN	activation of immune response;adaptive immune response;adaptive immune response based on somatic recombination of immune receptors built from immunoglobulin superfamily domains;biological regulation;calcium ion homeostasis;cation homeostasis;CD4-positive, alpha-beta T cell cytokine production;cellular calcium ion homeostasis;cellular cation homeostasis;cellular chemical homeostasis;cellular dival…	binding;lipid binding;receptor activity;viral receptor activity	anchored to membrane;cell part;cell surface;extracellular membrane-bounded organelle;extracellular organelle;extracellular region;extracellular region part;extracellular vesicular exosome;integral to membrane;integral to plasma membrane;intrinsic to membrane;intrinsic to plasma membrane;membrane;membrane part;membrane raft;membrane-bounded organelle;membrane-bounded vesicle;organelle;plasma membr…	P08174	P08174;H7BY55;B1AP13;H3BLV0	DAF_HUMAN	CD55	Complement decay-accelerating factor	DAF_HUMAN
NaN	9.86884	8.49972	11.277	10.482	11.0057	9.88983	9.88129	NaN	anatomical structure formation involved in morphogenesis;angiogenesis;axon guidance;behavior;biological adhesion;biological regulation;blood coagulation;cell adhesion;cell adhesion mediated by integrin;cell differentiation;cell junction assembly;cell junction organization;cell migration;cell motility;cell surface receptor linked signaling pathway;cell-cell adhesion;cell-cell adhesion mediated by …	binding;cation binding;cytokine receptor binding;growth factor receptor binding;ion binding;metal ion binding;platelet-derived growth factor receptor binding;protein binding;receptor binding;vascular endothelial growth factor receptor 2 binding;vascular endothelial growth factor receptor binding	adherens junction;alphav-beta3 integrin-vitronectin complex;anchoring junction;cell junction;cell part;cell projection;cell surface;cell-substrate adherens junction;cell-substrate junction;cytoplasm;external side of plasma membrane;focal adhesion;integrin complex;intracellular part;macromolecular complex;membrane;membrane part;plasma membrane;plasma membrane part;protein complex;receptor complex;…	P08648	P08648	ITA5_HUMAN	ITGA5	Integrin alpha-5	ITA5_HUMAN
NaN	8.41096	9.29085	10.1204	9.58016	9.61798	7.68134	8.43683	7.64486	biological adhesion;biosynthetic process;catabolic process;cell adhesion;cellular biosynthetic process;cellular catabolic process;cellular component assembly;cellular component assembly at cellular level;cellular component disassembly;cellular component disassembly at cellular level;cellular component organization;cellular component organization at cellular level;cellular component organization o…	binding;laminin receptor activity;receptor activity;ribonucleoprotein binding;ribosome binding;structural constituent of ribosome;structural molecule activity	90S preribosome;cell part;cytoplasm;cytoplasmic part;cytosol;cytosolic small ribosomal subunit;extracellular membrane-bounded organelle;extracellular organelle;extracellular region part;extracellular vesicular exosome;intracellular membrane-bounded organelle;intracellular organelle;intracellular organelle part;intracellular part;macromolecular complex;membrane;membrane-bounded organelle;membrane-…	P08865	P08865;F8WD59;C9J9K3;A0A0C4DG17	RSSA_HUMAN	RPSA	40S ribosomal protein SA	RSSA_HUMAN
NaN	9.17205	8.56174	10.0716	10.0186	8.92523	9.32631	8.59185	9.07375	biological adhesion;biological regulation;blood coagulation;cell activation;cell adhesion;cell migration;cell motility;cell-matrix adhesion;cell-substrate adhesion;cellular component movement;cellular localization;cellular macromolecule localization;cellular pigment accumulation;cellular pigmentation;cellular process;cellular protein localization;cellular response to stimulus;coagulation;developm…		cell part;cell surface;cytoplasmic membrane-bounded vesicle;cytoplasmic part;cytoplasmic vesicle;cytoplasmic vesicle membrane;cytoplasmic vesicle part;endosomal part;endosome lumen;endosome membrane;extracellular membrane-bounded organelle;extracellular organelle;extracellular region part;extracellular vesicular exosome;integral to membrane;integral to plasma membrane;intracellular membrane-bound…	P08962	P08962;F8W022;F8VWK8;F8VV56;F8VNT9	CD63_HUMAN	CD63	CD63 antigen	CD63_HUMAN
NaN	9.96525	9.71011	10.4131	10.1227	10.309	10.7555	10.4896	10.6059	actin cytoskeleton organization;actin filament-based movement;actin filament-based process;actin-mediated cell contraction;actin-myosin filament sliding;actomyosin structure organization;anatomical structure morphogenesis;biological regulation;cardiac muscle contraction;cardiac muscle tissue morphogenesis;cell projection organization;cellular component movement;cellular component organization;cel…	actin binding;binding;cytoskeletal protein binding;protein binding;structural constituent of cytoskeleton;structural constituent of muscle;structural molecule activity	actin filament bundle;actomyosin;bleb;cell part;cell projection;cell projection membrane;cell projection part;contractile fiber part;cytoplasmic part;cytoskeletal part;cytoskeleton;cytosol;filamentous actin;intracellular non-membrane-bounded organelle;intracellular organelle;intracellular organelle part;intracellular part;leading edge membrane;macromolecular complex;membrane part;muscle thin fila…	P09493	P09493;H0YKX5;H0YL80;H0YK48;A0A494BZZ2;H7BYY1;B7Z596;H0YKJ4;A0A494C0V8;F5H7S3;H0YL42;A0A0S2Z4G6;Q6ZN40	TPM1_HUMAN	TPM1	Tropomyosin alpha-1 chain	TPM1_HUMAN
NaN	NaN	8.56899	8.48257	8.63272	NaN	8.45929	8.4182	NaN	cellular component organization;cellular component organization or biogenesis;cellular membrane organization;cellular process;clathrin-mediated endocytosis;endocytosis;establishment of localization;establishment of localization in cell;establishment of protein localization;intracellular protein transport;intracellular transport;membrane invagination;membrane organization;protein transport;recepto…	binding;clathrin binding;clathrin heavy chain binding;peptide binding;protein binding;structural molecule activity	cell part;cell projection membrane;cell projection part;cilium membrane;cilium part;clathrin coat;clathrin coat of coated pit;clathrin coat of trans-Golgi network vesicle;clathrin vesicle coat;cytoplasm;cytoplasmic part;cytoplasmic vesicle part;Golgi apparatus part;intracellular membrane-bounded organelle;intracellular organelle;intracellular organelle part;intracellular part;macromolecular compl…	P09497	P09497;D6RJD1	CLCB_HUMAN	CLTB	Clathrin light chain B	CLCB_HUMAN
NaN	9.51212	9.0684	10.9819	11.0023	10.7213	9.8137	9.3292	10.1362	adipose tissue development;anatomical structure development;anatomical structure homeostasis;anatomical structure morphogenesis;biological regulation;branching involved in mammary gland duct morphogenesis;branching morphogenesis of a tube;cell activation;cell differentiation;cell proliferation;cell surface receptor linked signaling pathway;cellular developmental process;cellular process;cellular …	binding;cytokine activity;cytokine receptor binding;growth factor activity;identical protein binding;macrophage colony-stimulating factor receptor binding;protein binding;protein dimerization activity;protein homodimerization activity;receptor binding	cell part;cytoplasmic part;extracellular membrane-bounded organelle;extracellular organelle;extracellular region part;extracellular space;extracellular vesicular exosome;integral to membrane;intracellular part;intrinsic to membrane;macromolecular complex;membrane;membrane part;membrane-bounded organelle;membrane-bounded vesicle;organelle;perinuclear region of cytoplasm;plasma membrane;protein com…	P09603	P09603;E9PJA2;E9PKP4	CSF1_HUMAN	CSF1	Macrophage colony-stimulating factor 1	CSF1_HUMAN
NaN	11.6675	12.0932	10.0764	NaN	8.77182	11.5587	12.2901	11.991	biological regulation;cell differentiation;cell surface receptor linked signaling pathway;cellular component organization;cellular component organization or biogenesis;cellular developmental process;cellular process;cellular response to biotic stimulus;cellular response to chemical stimulus;cellular response to cytokine stimulus;cellular response to lipopolysaccharide;cellular response to molecul…	binding;cytokine activity;cytokine receptor binding;enzyme binding;granulocyte colony-stimulating factor receptor binding;growth factor receptor binding;protein binding;receptor binding	extracellular region part;extracellular space	P09919	P09919	CSF3_HUMAN	CSF3	Granulocyte colony-stimulating factor	CSF3_HUMAN
NaN	9.07737	7.97433	NaN	NaN	8.01752	8.02607	NaN	NaN	biological regulation;cellular process;cellular response to chemical stimulus;cellular response to endogenous stimulus;cellular response to estradiol stimulus;cellular response to estrogen stimulus;cellular response to hormone stimulus;cellular response to organic substance;cellular response to steroid hormone stimulus;cellular response to stimulus;positive regulation of biological process;positi…	binding;chromatin binding;chromatin DNA binding;core promoter binding;core promoter proximal region DNA binding;core promoter proximal region sequence-specific DNA binding;core promoter sequence-specific DNA binding;DNA binding;enhancer binding;enhancer sequence-specific DNA binding;nucleic acid binding;nucleosomal DNA binding;nucleosome binding;regulatory region DNA binding;regulatory region nuc…	cell part;chromatin;chromosomal part;euchromatin;extracellular membrane-bounded organelle;extracellular organelle;extracellular region part;extracellular vesicular exosome;heterochromatin;intracellular membrane-bounded organelle;intracellular organelle;intracellular organelle part;intracellular part;macromolecular complex;membrane-bounded organelle;membrane-bounded vesicle;nuclear chromatin;nucle…	P0C0S5;Q71UI9	P0C0S5;Q71UI9;C9J386;C9J0D1;A0A494C189	H2AV_HUMAN;H2AZ_HUMAN	H2AZ1;H2AZ2	Histone H2A.Z	H2AV_HUMAN;H2AZ_HUMAN
NaN	NaN	11.1177	NaN	NaN	NaN	NaN	NaN	NaN	cellular component assembly;cellular component assembly at cellular level;cellular component organization;cellular component organization at cellular level;cellular component organization or biogenesis;cellular component organization or biogenesis at cellular level;cellular macromolecular complex assembly;cellular macromolecular complex subunit organization;cellular process;cellular protein compl…	binding;catalytic activity;GTP binding;GTPase activity;guanyl nucleotide binding;guanyl ribonucleotide binding;hydrolase activity;hydrolase activity, acting on acid anhydrides;hydrolase activity, acting on acid anhydrides, in phosphorus-containing anhydrides;nucleoside-triphosphatase activity;nucleotide binding;purine nucleotide binding;purine ribonucleoside triphosphate binding;purine ribonucleo…	cell part;cytoplasm;cytoskeletal part;intracellular membrane-bounded organelle;intracellular organelle;intracellular organelle part;intracellular part;macromolecular complex;membrane-bounded organelle;microtubule;nucleus;organelle;organelle part;protein complex	P0DPH7;P0DPH8;Q6PEY2	Q6PEY2;P0DPH7;P0DPH8	TBA3C_HUMAN;TBA3D_HUMAN;TBA3E_HUMAN	TUBA3C;TUBA3D;TUBA3E	Tubulin alpha-3C chain	TBA3E_HUMAN
NaN	NaN	NaN	8.97404	8.00043	8.68892	7.30632	8.09062	6.15678	acetyl-CoA metabolic process;acyl-CoA biosynthetic process;acyl-CoA metabolic process;acylglycerol biosynthetic process;acylglycerol metabolic process;amine metabolic process;biological regulation;biosynthetic process;carboxylic acid biosynthetic process;carboxylic acid metabolic process;cell differentiation;cellular amine metabolic process;cellular amino acid metabolic process;cellular biosynthe…	[acyl-carrier-protein] S-acetyltransferase activity;[acyl-carrier-protein] S-malonyltransferase activity;3-hydroxyacyl-[acyl-carrier-protein] dehydratase activity;3-hydroxyoctanoyl-[acyl-carrier-protein] dehydratase activity;3-hydroxypalmitoyl-[acyl-carrier-protein] dehydratase activity;3-oxoacyl-[acyl-carrier-protein] reductase (NADPH) activity;3-oxoacyl-[acyl-carrier-protein] synthase activity;…	cell part;cytoplasm;cytoplasmic membrane-bounded vesicle;cytoplasmic part;cytoplasmic vesicle;cytosol;extracellular membrane-bounded organelle;extracellular organelle;extracellular region part;extracellular vesicular exosome;glycogen granule;Golgi apparatus;intracellular membrane-bounded organelle;intracellular organelle;intracellular part;melanosome;membrane;membrane-bounded organelle;membrane-b…	P49327	P49327;A0A0U1RQF0	FAS_HUMAN	FASN	Fatty acid synthase	FAS_HUMAN
NaN	NaN	NaN	9.00505	7.04521	8.69375	NaN	NaN	7.77727	biosynthetic process;catabolic process;cellular biosynthetic process;cellular catabolic process;cellular component disassembly;cellular component disassembly at cellular level;cellular component organization;cellular component organization at cellular level;cellular component organization or biogenesis;cellular component organization or biogenesis at cellular level;cellular macromolecular complex…	structural constituent of ribosome;structural molecule activity	cell part;cytoplasmic part;cytosol;cytosolic large ribosomal subunit;intracellular non-membrane-bounded organelle;intracellular organelle;intracellular organelle part;intracellular part;large ribosomal subunit;macromolecular complex;non-membrane-bounded organelle;organelle;organelle part;ribonucleoprotein complex;ribosome	P83881;Q969Q0	Q969Q0;P83881;H0Y5B4;J3KQN4;H7BZ11	RL36A_HUMAN;RL36L_HUMAN	RPL36A;RPL36AL	60S ribosomal protein L36a	RL36A_HUMAN;RL36L_HUMAN
NaN	8.61493	NaN	9.25727	9.09681	9.53446	7.97145	7.06882	7.93967	4-hydroxyproline metabolic process;amine metabolic process;carboxylic acid metabolic process;cellular amine metabolic process;cellular amino acid metabolic process;cellular component organization;cellular component organization at cellular level;cellular component organization or biogenesis;cellular component organization or biogenesis at cellular level;cellular ketone metabolic process;cellular …	binding;carboxylic acid binding;catalytic activity;cation binding;dioxygenase activity;ion binding;iron ion binding;L-ascorbic acid binding;metal ion binding;oxidoreductase activity;oxidoreductase activity, acting on paired donors, with incorporation or reduction of molecular oxygen;oxidoreductase activity, acting on paired donors, with incorporation or reduction of molecular oxygen, 2-oxoglutara…	cell part;cytoplasmic part;endoplasmic reticulum;endoplasmic reticulum lumen;endoplasmic reticulum part;intracellular membrane-bounded organelle;intracellular organelle;intracellular organelle lumen;intracellular organelle part;intracellular part;macromolecular complex;membrane;membrane-bounded organelle;membrane-enclosed lumen;mitochondrion;organelle;organelle lumen;organelle part;procollagen-pr…	P13674	P13674	P4HA1_HUMAN	P4HA1	Prolyl 4-hydroxylase subunit alpha-1	P4HA1_HUMAN
NaN	NaN	9.43092	10.0348	9.1423	9.79622	8.963	8.80807	8.82386	biosynthetic process;cellular aromatic compound metabolic process;cellular biosynthetic process;cellular component assembly;cellular component organization;cellular component organization or biogenesis;cellular metabolic process;cellular nitrogen compound biosynthetic process;cellular nitrogen compound metabolic process;cellular process;cellular response to chemical stimulus;cellular response to …	binding;carbon-oxygen lyase activity;catalytic activity;cation binding;hydro-lyase activity;identical protein binding;ion binding;lead ion binding;lyase activity;metal ion binding;porphobilinogen synthase activity;protein binding;transition metal ion binding;zinc ion binding	cell part;cytoplasmic part;cytosol;extracellular membrane-bounded organelle;extracellular organelle;extracellular region part;extracellular vesicular exosome;intracellular membrane-bounded organelle;intracellular organelle;intracellular part;membrane-bounded organelle;membrane-bounded vesicle;nucleus;organelle;vesicle	P13716	P13716	HEM2_HUMAN	ALAD	Delta-aminolevulinic acid dehydratase	HEM2_HUMAN
NaN	NaN	NaN	7.31614	8.91366	8.76998	7.89742	7.00675	7.69149	anatomical structure development;apoptosis;biological regulation;biosynthetic process;C21-steroid hormone catabolic process;C21-steroid hormone metabolic process;catabolic process;cell death;cellular biosynthetic process;cellular component organization;cellular component organization or biogenesis;cellular hormone metabolic process;cellular macromolecule metabolic process;cellular metabolic proce…	binding;channel regulator activity;enzyme binding;glucocorticoid receptor binding;hormone receptor binding;insulin-like growth factor receptor binding;ion channel binding;nuclear hormone receptor binding;protein binding;protein dimerization activity;protein domain specific binding;protein heterodimerization activity;receptor binding;sodium channel regulator activity;steroid hormone receptor bindi…	cell junction;cell part;cell-cell contact zone;cell-cell junction;cytoplasm;cytoplasmic part;cytoplasmic vesicle membrane;cytoplasmic vesicle part;cytosol;extracellular membrane-bounded organelle;extracellular organelle;extracellular region part;extracellular vesicular exosome;intercalated disc;intracellular organelle part;intracellular part;membrane;membrane-bounded organelle;membrane-bounded ve…	Q04917	Q04917	1433F_HUMAN	YWHAH	14-3-3 protein eta	1433F_HUMAN
NaN	NaN	7.80301	10.1998	10.5032	10.126	9.64672	8.37903	8.35225	basement membrane organization;biological adhesion;biological regulation;cell adhesion;cell-matrix adhesion;cell-substrate adhesion;cellular component disassembly;cellular component disassembly at cellular level;cellular component organization;cellular component organization at cellular level;cellular component organization or biogenesis;cellular component organization or biogenesis at cellular l…	binding;calcium ion binding;cation binding;collagen binding;extracellular matrix binding;glycoprotein binding;ion binding;laminin binding;metal ion binding;protein binding;proteoglycan binding	basal lamina;basement membrane;cell part;cell periphery;extracellular matrix;extracellular matrix part;extracellular membrane-bounded organelle;extracellular organelle;extracellular region;extracellular region part;extracellular vesicular exosome;membrane-bounded organelle;membrane-bounded vesicle;organelle;vesicle	P14543	P14543	NID1_HUMAN	NID1	Nidogen-1	NID1_HUMAN
NaN	10.5286	NaN	9.54047	9.84138	9.83261	8.95188	10.9487	10.2284	alcohol biosynthetic process;alcohol metabolic process;biological regulation;biosynthetic process;C21-steroid hormone biosynthetic process;C21-steroid hormone metabolic process;carbohydrate biosynthetic process;carbohydrate metabolic process;cellular biosynthetic process;cellular carbohydrate biosynthetic process;cellular carbohydrate metabolic process;cellular hormone metabolic process;cellular …	alcohol dehydrogenase (NADP+) activity;alditol:NADP+ 1-oxidoreductase activity;aldo-keto reductase (NADP) activity;catalytic activity;electron carrier activity;glyceraldehyde oxidoreductase activity;oxidoreductase activity;oxidoreductase activity, acting on CH-OH group of donors;oxidoreductase activity, acting on the aldehyde or oxo group of donors;oxidoreductase activity, acting on the CH-OH gro…	cell part;cytoplasm;cytoplasmic part;cytosol;extracellular membrane-bounded organelle;extracellular organelle;extracellular region part;extracellular space;extracellular vesicular exosome;intracellular organelle part;intracellular part;membrane-bounded organelle;membrane-bounded vesicle;nuclear part;nucleoplasm;organelle;organelle part;vesicle	P15121	P15121;E9PEF9;E9PCX2	ALDR_HUMAN	AKR1B1	Aldo-keto reductase family 1 member B1	ALDR_HUMAN
NaN	NaN	8.0759	NaN	8.68005	NaN	9.05334	8.03786	NaN	catabolic process;cellular catabolic process;cellular macromolecule catabolic process;cellular macromolecule metabolic process;cellular metabolic process;cellular process;cellular protein metabolic process;macromolecule catabolic process;macromolecule metabolic process;macromolecule modification;metabolic process;modification-dependent macromolecule catabolic process;modification-dependent protei…	binding;catalytic activity;cysteine-type peptidase activity;hydrolase activity;peptidase activity;peptidase activity, acting on L-amino acid peptides;protein binding;small conjugating protein binding;small conjugating protein-specific protease activity;ubiquitin binding;ubiquitin-specific protease activity	cell part;cytoplasm;extracellular membrane-bounded organelle;extracellular organelle;extracellular region part;extracellular vesicular exosome;intracellular membrane-bounded organelle;intracellular organelle;intracellular organelle part;intracellular part;membrane-bounded organelle;membrane-bounded vesicle;nuclear part;nucleoplasm;nucleus;organelle;organelle part;vesicle	P15374	P15374;A0A087WTB8;Q5TBK7	UCHL3_HUMAN	UCHL3	Ubiquitin carboxyl-terminal hydrolase isozyme L3	UCHL3_HUMAN
NaN	NaN	8.49628	9.85943	9.67956	9.5129	NaN	6.69025	NaN	biological regulation;biosynthetic process;catabolic process;cellular biosynthetic process;cellular catabolic process;cellular component disassembly;cellular component disassembly at cellular level;cellular component organization;cellular component organization at cellular level;cellular component organization or biogenesis;cellular component organization or biogenesis at cellular level;cellular …	binding;enzyme binding;fibroblast growth factor binding;growth factor binding;mRNA binding;nucleic acid binding;protein binding;RNA binding;structural constituent of ribosome;structural molecule activity	adherens junction;anchoring junction;cell junction;cell part;cell-substrate adherens junction;cell-substrate junction;cytoplasm;cytoplasmic part;cytosol;cytosolic small ribosomal subunit;extracellular membrane-bounded organelle;extracellular organelle;extracellular region part;extracellular vesicular exosome;focal adhesion;intracellular membrane-bounded organelle;intracellular organelle;intracell…	P15880	P15880;I3L404;E9PM36;E9PMM9;H0YEN5;E9PQD7	RS2_HUMAN	RPS2	40S ribosomal protein S2	RS2_HUMAN
NaN	NaN	NaN	9.40279	9.71301	8.77114	9.97781	9.3996	9.49866	aging;anatomical structure formation involved in morphogenesis;anatomical structure morphogenesis;angiogenesis;biological adhesion;biological regulation;biosynthetic process;cell adhesion;cell migration;cell morphogenesis;cell morphogenesis involved in differentiation;cell motility;cell proliferation;cellular biosynthetic process;cellular component morphogenesis;cellular component movement;cellul…	binding;carbohydrate binding;cargo receptor activity;catalytic activity;cation binding;chromatin binding;copper ion binding;electron carrier activity;histone binding;ion binding;metal ion binding;methylated histone residue binding;oligosaccharide binding;oxidoreductase activity;oxidoreductase activity, acting on the CH-NH2 group of donors;oxidoreductase activity, acting on the CH-NH2 group of don…	basement membrane;cell part;chromosome;extracellular matrix part;extracellular region part;extracellular space;intracellular membrane-bounded organelle;intracellular non-membrane-bounded organelle;intracellular organelle;intracellular organelle part;intracellular part;membrane;membrane-bounded organelle;non-membrane-bounded organelle;nuclear part;nucleoplasm;nucleus;organelle;organelle part	Q9Y4K0	Q9Y4K0;H0YAR1	LOXL2_HUMAN	LOXL2	Lysyl oxidase homolog 2	LOXL2_HUMAN
NaN	NaN	NaN	9.33154	9.52671	8.85668	NaN	NaN	NaN	adenine transport;biological regulation;cellular metabolic process;cellular process;chromosome segregation;energy derivation by oxidation of organic compounds;energy reserve metabolic process;establishment of localization;generation of precursor metabolites and energy;metabolic process;nitrogen compound transport;nucleobase transport;nucleobase-containing compound transport;oxidation-reduction pr…	adenine transmembrane transporter activity;binding;enzyme binding;nucleobase transmembrane transporter activity;nucleobase-containing compound transmembrane transporter activity;protein binding;purine base transmembrane transporter activity;substrate-specific transmembrane transporter activity;substrate-specific transporter activity;transmembrane transporter activity;transporter activity;ubiquiti…	cell part;cytoplasmic part;cytoskeletal part;extracellular membrane-bounded organelle;extracellular organelle;extracellular region part;extracellular vesicular exosome;integral to membrane;integral to plasma membrane;intracellular membrane-bounded organelle;intracellular non-membrane-bounded organelle;intracellular organelle;intracellular organelle part;intracellular part;intrinsic to membrane;in…	P05141	P05141	ADT2_HUMAN	SLC25A5	ADP/ATP translocase 2	ADT2_HUMAN
NaN	NaN	NaN	9.41762	9.49274	8.85898	NaN	NaN	6.25923	axon guidance;cell cycle;cell cycle phase;cell cycle process;cellular component assembly;cellular component assembly at cellular level;cellular component organization;cellular component organization at cellular level;cellular component organization or biogenesis;cellular component organization or biogenesis at cellular level;cellular macromolecular complex assembly;cellular macromolecular complex…	binding;catalytic activity;GTP binding;GTPase activity;guanyl nucleotide binding;guanyl ribonucleotide binding;hydrolase activity;hydrolase activity, acting on acid anhydrides;hydrolase activity, acting on acid anhydrides, in phosphorus-containing anhydrides;nucleoside-triphosphatase activity;nucleotide binding;peptide binding;purine nucleotide binding;purine ribonucleoside triphosphate binding;p…	axon;axon part;cell body;cell part;cell periphery;cell projection;cell projection part;cilium;cytoplasm;cytoplasmic part;cytoskeletal part;cytosol;dendrite;extracellular membrane-bounded organelle;extracellular organelle;extracellular region part;extracellular vesicular exosome;internode region of axon;intracellular membrane-bounded organelle;intracellular organelle;intracellular organelle part;i…	P04350;Q13509	P68371;P04350;Q13509;A0A0B4J269	TBB3_HUMAN;TBB4A_HUMAN	TUBB3;TUBB4A	Tubulin beta-4A chain	TBB3_HUMAN;TBB4A_HUMAN
NaN	8.9034	9.25426	10.715	9.9502	10.2758	7.49378	7.94995	7.4458	binding of sperm to zona pellucida;biological regulation;cell recognition;cell-cell recognition;cellular component assembly;cellular component assembly at cellular level;cellular component organization;cellular component organization at cellular level;cellular component organization or biogenesis;cellular component organization or biogenesis at cellular level;cellular macromolecular complex assem…	adenyl nucleotide binding;adenyl ribonucleotide binding;ATP binding;binding;enzyme binding;nucleotide binding;protein binding;purine nucleotide binding;purine ribonucleoside triphosphate binding;purine ribonucleotide binding;ribonucleotide binding;ubiquitin protein ligase binding;unfolded protein binding	acrosomal vesicle;cell body;cell part;centrosome;chaperonin-containing T-complex;chromatin;chromosomal part;cytoplasmic membrane-bounded vesicle;cytoplasmic part;cytoplasmic vesicle;cytoskeletal part;cytosol;cytosolic part;extracellular membrane-bounded organelle;extracellular organelle;extracellular region part;extracellular vesicular exosome;Golgi apparatus;heterochromatin;intracellular membran…	P17987	P17987;E7ERF2;E7EQR6	TCPA_HUMAN	TCP1	T-complex protein 1 subunit alpha	TCPA_HUMAN
NaN	NaN	NaN	8.61545	9.2556	8.85911	NaN	NaN	7.48134	biosynthetic process;catabolic process;cellular biosynthetic process;cellular catabolic process;cellular component disassembly;cellular component disassembly at cellular level;cellular component organization;cellular component organization at cellular level;cellular component organization or biogenesis;cellular component organization or biogenesis at cellular level;cellular macromolecular complex…	binding;nucleic acid binding;RNA binding;structural constituent of ribosome;structural molecule activity	cell part;cytoplasm;cytoplasmic part;cytosol;cytosolic large ribosomal subunit;cytosolic part;cytosolic ribosome;intracellular membrane-bounded organelle;intracellular non-membrane-bounded organelle;intracellular organelle;intracellular organelle part;intracellular part;large ribosomal subunit;macromolecular complex;membrane;membrane-bounded organelle;non-membrane-bounded organelle;nuclear part;n…	P26373	P26373;J3QSB4	RL13_HUMAN	RPL13	60S ribosomal protein L13	RL13_HUMAN
NaN	NaN	NaN	9.20736	9.26751	8.87393	9.70576	10.4063	9.87398	anatomical structure development;axon ensheathment;axon guidance;biological adhesion;biological regulation;cell adhesion;cellular component organization;cellular component organization at cellular level;cellular component organization or biogenesis;cellular component organization or biogenesis at cellular level;cellular process;chemotaxis;developmental process;ensheathment of neurons;extracellula…	structural molecule activity	basement membrane;cell part;cell projection;cell projection part;dendritic spine;extracellular matrix part;extracellular membrane-bounded organelle;extracellular organelle;extracellular region;extracellular region part;extracellular vesicular exosome;laminin complex;laminin-1 complex;macromolecular complex;membrane;membrane-bounded organelle;membrane-bounded vesicle;neuron projection;neuron spine…	P24043	P24043;A0A087WX80;A0A087WYF1	LAMA2_HUMAN	LAMA2	Laminin subunit alpha-2	LAMA2_HUMAN
NaN	NaN	NaN	8.58924	9.07415	8.89979	NaN	NaN	NaN	cellular component organization;cellular component organization at cellular level;cellular component organization or biogenesis;cellular component organization or biogenesis at cellular level;cellular process;establishment of localization;establishment of localization in cell;establishment of protein localization;gene expression;intracellular protein transport;intracellular transport;macromolecul…	binding;nuclear localization sequence binding;peptide binding;signal sequence binding	cell part;cell projection;cilium;cytoplasm;cytoplasmic part;cytosol;extracellular membrane-bounded organelle;extracellular organelle;extracellular region part;extracellular vesicular exosome;intracellular membrane-bounded organelle;intracellular organelle;intracellular part;membrane-bounded organelle;membrane-bounded vesicle;nucleus;organelle;primary cilium;vesicle	Q92973	Q92973;S4R398	TNPO1_HUMAN	TNPO1	Transportin-1	TNPO1_HUMAN
NaN	7.43388	6.97679	6.75318	7.04979	NaN	6.57224	7.79549	7.66827	adrenal gland development;anatomical structure development;behavior;behavioral defense response;behavioral fear response;biological regulation;cell differentiation;cell migration;cell motility;cell surface receptor linked signaling pathway;cellular component movement;cellular developmental process;cellular process;cellular response to stimulus;cerebellar granular layer development;cerebral cortex…	binding;carbohydrate binding;glycosaminoglycan binding;growth factor activity;heparin binding;pattern binding;polysaccharide binding;protein binding;receptor binding	cell part;cell projection;cytoplasm;extracellular region;intracellular part	P21741	P21741;E9PLM6;E9PPJ5	MK_HUMAN	MDK	Midkine	MK_HUMAN
NaN	NaN	NaN	9.65847	9.29322	8.92682	8.96177	9.60371	9.89062	biological adhesion;biological regulation;cell adhesion;cellular component organization;cellular component organization at cellular level;cellular component organization or biogenesis;cellular component organization or biogenesis at cellular level;cellular process;extracellular matrix organization;extracellular structure organization;positive regulation of biological process;positive regulation o…	extracellular matrix constituent conferring elasticity;extracellular matrix structural constituent;structural molecule activity	collagen;extracellular matrix;extracellular matrix part;extracellular membrane-bounded organelle;extracellular organelle;extracellular region;extracellular region part;extracellular vesicular exosome;membrane-bounded organelle;membrane-bounded vesicle;organelle;proteinaceous extracellular matrix;vesicle	Q9Y6C2	Q9Y6C2	EMIL1_HUMAN	EMILIN1	EMILIN-1	EMIL1_HUMAN
NaN	NaN	9.53759	7.74278	8.4048	8.44728	NaN	7.09256	NaN	biosynthetic process;cellular aromatic compound metabolic process;cellular biosynthetic process;cellular metabolic process;cellular nitrogen compound biosynthetic process;cellular nitrogen compound metabolic process;cellular process;'de novo' IMP biosynthetic process;heterocycle biosynthetic process;heterocycle metabolic process;IMP biosynthetic process;IMP metabolic process;metabolic process;nit…	acid-amino acid ligase activity;adenyl nucleotide binding;adenyl ribonucleotide binding;ATP binding;binding;carbon-carbon lyase activity;carboxy-lyase activity;catalytic activity;identical protein binding;ligase activity;ligase activity, forming carbon-nitrogen bonds;lyase activity;nucleotide binding;phosphoribosylaminoimidazole carboxylase activity;phosphoribosylaminoimidazolesuccinocarboxamide …	cell part;cytoplasmic part;cytosol;extracellular membrane-bounded organelle;extracellular organelle;extracellular region part;extracellular vesicular exosome;intracellular part;membrane;membrane-bounded organelle;membrane-bounded vesicle;organelle;vesicle	P22234	P22234;E9PBS1	PUR6_HUMAN	PAICS	Multifunctional protein ADE2	PUR6_HUMAN
NaN	8.33288	NaN	8.31714	NaN	NaN	7.61154	7.58568	6.83947	amine metabolic process;aminoglycan catabolic process;aminoglycan metabolic process;carbohydrate catabolic process;carbohydrate metabolic process;catabolic process;cellular catabolic process;cellular metabolic process;cellular process;chondroitin sulfate catabolic process;chondroitin sulfate metabolic process;glycosaminoglycan catabolic process;glycosaminoglycan metabolic process;macromolecule ca…	binding;catalytic activity;cation binding;hydrolase activity;hydrolase activity, acting on ester bonds;iduronate-2-sulfatase activity;ion binding;metal ion binding;sulfuric ester hydrolase activity	cell part;cytoplasmic part;intracellular organelle lumen;intracellular organelle part;intracellular part;lysosomal lumen;membrane-enclosed lumen;organelle lumen;organelle part;vacuolar lumen;vacuolar part	P22304	P22304	IDS_HUMAN	IDS	Iduronate 2-sulfatase	IDS_HUMAN
NaN	NaN	NaN	9.78822	8.2674	8.934	9.3247	10.2239	9.36106		binding;calcium ion binding;cation binding;DNA binding;ion binding;metal ion binding;nucleic acid binding	cell part;cytoplasmic part;cytosol;endoplasmic reticulum;endoplasmic reticulum-Golgi intermediate compartment;envelope;extracellular membrane-bounded organelle;extracellular organelle;extracellular region part;extracellular space;extracellular vesicular exosome;Golgi apparatus;intracellular membrane-bounded organelle;intracellular organelle;intracellular organelle part;intracellular part;membrane…	P80303	P80303;H0YD18;E9PKG6	NUCB2_HUMAN	NUCB2	Nucleobindin-2	NUCB2_HUMAN
NaN	NaN	NaN	9.13958	7.97235	8.94565	8.31288	7.52054	NaN	anatomical structure development;androgen metabolic process;bile acid biosynthetic process;bile acid metabolic process;biological regulation;biosynthetic process;carboxylic acid biosynthetic process;carboxylic acid catabolic process;carboxylic acid metabolic process;catabolic process;cell development;cell differentiation;cellular biosynthetic process;cellular catabolic process;cellular developmen…	3alpha,7alpha,12alpha-trihydroxy-5beta-cholest-24-enoyl-CoA hydratase activity;3-hydroxyacyl-CoA dehydrogenase activity;binding;carbon-oxygen lyase activity;catalytic activity;hydro-lyase activity;identical protein binding;isomerase activity;long-chain-enoyl-CoA hydratase activity;lyase activity;oxidoreductase activity;oxidoreductase activity, acting on CH-OH group of donors;oxidoreductase activi…	cell part;cytoplasmic part;intracellular membrane-bounded organelle;intracellular organelle;intracellular organelle lumen;intracellular organelle part;intracellular part;membrane;membrane-bounded organelle;membrane-enclosed lumen;microbody;microbody lumen;microbody membrane;microbody part;mitochondrion;organelle;organelle lumen;organelle membrane;organelle part;peroxisomal matrix;peroxisomal memb…	P51659	P51659;A0A2R8YF45;E7ER27;A0A2R8YDT8;A0A2R8YD50;A0A2R8YEG2	DHB4_HUMAN	HSD17B4	Peroxisomal multifunctional enzyme type 2	DHB4_HUMAN
NaN	NaN	NaN	9.25512	9.14064	9.02244	8.56596	7.51122	NaN	amine biosynthetic process;amine metabolic process;anatomical structure development;betaine biosynthetic process;betaine metabolic process;biological regulation;biosynthetic process;carboxylic acid biosynthetic process;carboxylic acid metabolic process;carnitine biosynthetic process;carnitine metabolic process;cellular aldehyde metabolic process;cellular amine metabolic process;cellular amino aci…	1-pyrroline dehydrogenase activity;3-chloroallyl aldehyde dehydrogenase activity;4-trimethylammoniobutyraldehyde dehydrogenase activity;aldehyde dehydrogenase (NAD) activity;amine binding;aminobutyraldehyde dehydrogenase activity;binding;catalytic activity;coenzyme binding;cofactor binding;NAD binding;nucleotide binding;oxidoreductase activity;oxidoreductase activity, acting on the aldehyde or ox…	cell part;cytoplasm;cytoplasmic part;cytosol;extracellular membrane-bounded organelle;extracellular organelle;extracellular region part;extracellular vesicular exosome;intracellular membrane-bounded organelle;intracellular organelle;intracellular part;membrane-bounded organelle;membrane-bounded vesicle;mitochondrion;organelle;vesicle	P49189	P49189	AL9A1_HUMAN	ALDH9A1	4-trimethylaminobutyraldehyde dehydrogenase	AL9A1_HUMAN
NaN	8.75451	8.46993	8.51601	NaN	NaN	NaN	NaN	NaN	alternative nuclear mRNA splicing, via spliceosome;biological regulation;cellular macromolecule metabolic process;cellular metabolic process;cellular nitrogen compound metabolic process;cellular process;gene expression;macromolecule metabolic process;metabolic process;mRNA metabolic process;mRNA processing;negative regulation of biological process;negative regulation of cell differentiation;negat…	binding;nucleic acid binding;nucleotide binding;poly-pyrimidine tract binding;pre-mRNA binding;RNA binding;single-stranded RNA binding	cell part;extracellular membrane-bounded organelle;extracellular organelle;extracellular region part;extracellular vesicular exosome;intracellular non-membrane-bounded organelle;intracellular organelle;intracellular organelle part;intracellular part;membrane;membrane-bounded organelle;membrane-bounded vesicle;non-membrane-bounded organelle;nuclear part;nucleolus;nucleoplasm;organelle;organelle pa…	P26599	P26599;K7ELW5;A0A0U1RRM4;K7ES59;A6NLN1;K7EKJ7	PTBP1_HUMAN	PTBP1	Polypyrimidine tract-binding protein 1	PTBP1_HUMAN
NaN	10.2203	10.0743	11.5381	10.9395	11.2811	10.8819	10.5334	10.6204	activation of MAPKK activity;activation of protein kinase activity;amine transport;anatomical structure development;apoptosis;axon guidance;biological regulation;biosynthetic process;blood coagulation;cell activation;cell death;cell surface receptor linked signaling pathway;cellular biosynthetic process;cellular component assembly;cellular component assembly at cellular level;cellular component o…	amine binding;amino acid binding;binding;carboxylic acid binding;enzyme binding;histone deacetylase binding;identical protein binding;kinase binding;phosphoprotein binding;phosphoserine binding;protein binding;protein binding transcription factor activity;protein domain specific binding;protein kinase binding;protein N-terminus binding;protein phosphorylated amino acid binding;transcription cofac…	adherens junction;anchoring junction;blood microparticle;cell junction;cell leading edge;cell part;cell-substrate adherens junction;cell-substrate junction;cytoplasm;cytoplasmic membrane-bounded vesicle;cytoplasmic part;cytoplasmic vesicle;cytoplasmic vesicle membrane;cytoplasmic vesicle part;cytoskeletal part;cytosol;extracellular membrane-bounded organelle;extracellular organelle;extracellular …	P27348;P31946;P63104	P27348;P31946;P63104;B7Z2E6;H0YB80;B0AZS6;E7EX29	1433B_HUMAN;1433T_HUMAN;1433Z_HUMAN	YWHAB;YWHAQ;YWHAZ	14-3-3 protein theta	1433B_HUMAN;1433T_HUMAN;1433Z_HUMAN
NaN	8.85647	8.65638	9.48116	9.2785	8.87174	7.75058	7.93696	8.45031			cell part;extracellular membrane-bounded organelle;extracellular organelle;extracellular region part;extracellular vesicular exosome;integral to membrane;integral to plasma membrane;intrinsic to membrane;intrinsic to plasma membrane;membrane;membrane part;membrane-bounded organelle;membrane-bounded vesicle;organelle;plasma membrane;plasma membrane part;vesicle	P27701	P27701	CD82_HUMAN	CD82	CD82 antigen	CD82_HUMAN
NaN	NaN	8.17218	10.2488	9.94755	9.06121	7.92263	8.05099	NaN	aging;antigen processing and presentation;antigen processing and presentation of exogenous antigen;antigen processing and presentation of exogenous peptide antigen;antigen processing and presentation of exogenous peptide antigen via MHC class II;antigen processing and presentation of peptide antigen;antigen processing and presentation of peptide antigen via MHC class I;antigen processing and pres…	binding;calcium ion binding;carbohydrate binding;cation binding;ion binding;metal ion binding	axon;cell body;cell part;cell projection;cell projection cytoplasm;cell projection part;cytoplasmic membrane-bounded vesicle;cytoplasmic part;cytoplasmic vesicle;dendrite cytoplasm;dendritic spine;endoplasmic reticulum;endoplasmic reticulum lumen;endoplasmic reticulum membrane;endoplasmic reticulum part;ER-mitochondrion membrane contact site;extracellular membrane-bounded organelle;extracellular …	P27824	P27824	CALX_HUMAN	CANX	Calnexin	CALX_HUMAN
NaN	7.48835	NaN	NaN	8.15883	8.15378	NaN	7.75733	8.27747	anatomical structure development;anatomical structure formation involved in morphogenesis;anatomical structure morphogenesis;angiogenesis;axial mesoderm formation;axon guidance;biological adhesion;biological regulation;bone remodeling;branching involved in mammary gland duct morphogenesis;branching morphogenesis of a tube;cell adhesion;cell chemotaxis;cell development;cell differentiation;cell mi…	adenyl nucleotide binding;adenyl ribonucleotide binding;ATP binding;binding;catalytic activity;ephrin receptor activity;kinase activity;molecular transducer activity;nucleotide binding;phosphotransferase activity, alcohol group as acceptor;protein kinase activity;protein tyrosine kinase activity;purine nucleotide binding;purine ribonucleoside triphosphate binding;purine ribonucleotide binding;rec…	adherens junction;anchoring junction;cell junction;cell part;cell projection membrane;cell projection part;cell surface;cell-substrate adherens junction;cell-substrate junction;focal adhesion;integral to membrane;integral to plasma membrane;intracellular organelle part;intracellular part;intrinsic to membrane;intrinsic to plasma membrane;lamellipodium membrane;leading edge membrane;membrane;membr…	P29317;Q9UF33	Q15375;Q9UF33;P54760;P29323;P54762;P29317;P54753;P54764;E9PG71;A0A3B3IRY8;A0A0B4J1T8;B1AKC9;Q96L35;J3KR66	EPHA2_HUMAN;EPHA6_HUMAN	EPHA2;EPHA6	Ephrin type-A receptor 2	EPHA2_HUMAN;EPHA6_HUMAN
NaN	NaN	NaN	8.83626	8.83228	9.0582	8.6484	7.48304	8.41591			cell part;cytoplasmic part;cytoskeleton;endoplasmic reticulum;endoplasmic reticulum membrane;endoplasmic reticulum part;extracellular membrane-bounded organelle;extracellular organelle;extracellular region part;extracellular vesicular exosome;integral to membrane;intracellular membrane-bounded organelle;intracellular non-membrane-bounded organelle;intracellular organelle;intracellular organelle p…	Q07065	Q07065	CKAP4_HUMAN	CKAP4	Cytoskeleton-associated protein 4	CKAP4_HUMAN
NaN	NaN	NaN	8.74615	9.19248	9.19184	7.94661	7.46347	8.96113	activation of adenylate cyclase activity;activation of adenylate cyclase activity by adrenergic receptor signaling pathway;activation of adenylate cyclase activity by dopamine receptor signaling pathway;activation of adenylate cyclase activity by G-protein signaling pathway;adrenergic receptor signaling pathway;anatomical structure development;anatomical structure formation involved in morphogene…	adenylate cyclase activity;adrenergic receptor binding;beta-2 adrenergic receptor binding;binding;catalytic activity;cation binding;corticotropin-releasing hormone receptor 1 binding;corticotropin-releasing hormone receptor binding;cyclase activity;D1 dopamine receptor binding;dopamine receptor binding;glutamate receptor binding;G-protein beta/gamma-subunit complex binding;G-protein-coupled recep…	cell part;cell projection;cytoplasm;cytoplasmic part;cytosol;dendrite;extracellular membrane-bounded organelle;extracellular organelle;extracellular region part;extracellular vesicular exosome;extrinsic to internal side of plasma membrane;extrinsic to membrane;extrinsic to plasma membrane;Golgi apparatus part;Golgi membrane;heterotrimeric G-protein complex;intracellular organelle part;intracellul…	P63092;Q5JWF2	P63092;Q5JWF2;A0A590UJQ9;A0A590UJS2;A0A590UJQ2;A0A590UKB4;A0A590UJI6;A0A590UJF0;A0A590UJR6;A0A590UJB0;A0A590UJY2;A0A590UJ58;A0A590UJ22;A0A590UJG5;S4R3E3;A0A590UJJ0;B0AZR9	GNAS1_HUMAN;GNAS2_HUMAN	GNAS	Guanine nucleotide-binding protein G(s) subunit alpha isoforms short	GNAS1_HUMAN;GNAS2_HUMAN
NaN	NaN	8.82091	9.29132	9.01973	8.85936	8.15013	7.97421	7.68441	apoptosis;biological regulation;catabolic process;cell cycle;cell cycle process;cell death;cell surface receptor linked signaling pathway;cellular catabolic process;cellular component assembly;cellular component organization;cellular component organization at cellular level;cellular component organization or biogenesis;cellular component organization or biogenesis at cellular level;cellular lipid…	antigen binding;binding;catalytic activity;enzyme regulator activity;hydrolase activity;hydrolase activity, acting on ester bonds;phosphatase activity;phosphatase regulator activity;phosphoprotein phosphatase activity;phosphoric ester hydrolase activity;protein binding;protein dimerization activity;protein heterodimerization activity;protein phosphatase regulator activity;protein phosphatase type…	cell part;chromosomal part;chromosome, centromeric region;cytoplasmic part;cytoskeleton;cytosol;extracellular membrane-bounded organelle;extracellular organelle;extracellular region part;extracellular vesicular exosome;intracellular membrane-bounded organelle;intracellular non-membrane-bounded organelle;intracellular organelle;intracellular organelle part;intracellular part;macromolecular complex…	P30153	P30154;P30153;E9PPI5;E9PHZ6;E9PNM7;C9J9C1	2AAA_HUMAN	PPP2R1A	Serine/threonine-protein phosphatase 2A 65 kDa regulatory subunit A alpha isoform	2AAA_HUMAN
NaN	NaN	7.96776	11.3768	11.4215	10.9792	11.3284	11.5002	11.3682	anatomical structure development;anatomical structure morphogenesis;apoptotic cell clearance;biological adhesion;biological regulation;blood vessel remodeling;cell activation;cell adhesion;cell communication;cell differentiation;cell maturation;cell migration;cell morphogenesis;cell morphogenesis involved in differentiation;cell motility;cell surface receptor linked signaling pathway;cell-substra…	adenyl nucleotide binding;adenyl ribonucleotide binding;ATP binding;binding;catalytic activity;kinase activity;lipid binding;molecular transducer activity;nucleotide binding;phosphatidylserine binding;phospholipid binding;phosphotransferase activity, alcohol group as acceptor;protein kinase activity;protein tyrosine kinase activity;purine nucleotide binding;purine ribonucleoside triphosphate bind…	cell part;cell surface;extracellular membrane-bounded organelle;extracellular organelle;extracellular region part;extracellular space;extracellular vesicular exosome;host cell part;host cell surface;integral to membrane;integral to plasma membrane;intrinsic to membrane;intrinsic to plasma membrane;membrane;membrane part;membrane-bounded organelle;membrane-bounded vesicle;organelle;other organism …	P30530	P30530	UFO_HUMAN	AXL	Tyrosine-protein kinase receptor UFO	UFO_HUMAN
NaN	NaN	NaN	8.85709	8.43676	9.2231	NaN	NaN	NaN	biosynthetic process;catabolic process;cellular biosynthetic process;cellular catabolic process;cellular component disassembly;cellular component disassembly at cellular level;cellular component organization;cellular component organization at cellular level;cellular component organization or biogenesis;cellular component organization or biogenesis at cellular level;cellular macromolecular complex…	binding;nucleic acid binding;RNA binding;structural constituent of ribosome;structural molecule activity	cell part;cytoplasmic part;cytosol;cytosolic large ribosomal subunit;intracellular organelle part;intracellular part;large ribosomal subunit;macromolecular complex;membrane;organelle part;ribonucleoprotein complex	Q02543	Q02543;M0R117;M0R0P7;M0R3D6;M0R1A7	RL18A_HUMAN	RPL18A	60S ribosomal protein L18a	RL18A_HUMAN
NaN	NaN	NaN	10.4147	9.33838	9.24363	9.85521	10.1935	9.74266	anatomical structure development;anatomical structure morphogenesis;basement membrane assembly;basement membrane organization;biological regulation;cell morphogenesis;cell morphogenesis involved in differentiation;cellular component assembly;cellular component assembly at cellular level;cellular component morphogenesis;cellular component organization;cellular component organization at cellular le…	binding;carboxylic acid binding;catalytic activity;cation binding;galactosyltransferase activity;glucosyltransferase activity;ion binding;iron ion binding;L-ascorbic acid binding;metal ion binding;oxidoreductase activity;oxidoreductase activity, acting on paired donors, with incorporation or reduction of molecular oxygen;oxidoreductase activity, acting on paired donors, with incorporation or redu…	cell part;cytoplasmic part;endoplasmic reticulum;endoplasmic reticulum membrane;endoplasmic reticulum part;extracellular membrane-bounded organelle;extracellular organelle;extracellular region part;extracellular vesicular exosome;intracellular membrane-bounded organelle;intracellular organelle;intracellular organelle part;intracellular part;membrane;membrane part;membrane-bounded organelle;membra…	O60568	O60568	PLOD3_HUMAN	PLOD3	Multifunctional procollagen lysine hydroxylase and glycosyltransferase LH3	PLOD3_HUMAN
NaN	7.91511	NaN	9.80195	9.75056	9.01757	9.8779	9.38715	10.8928	activation of MAPKK activity;activation of protein kinase activity;apoptosis;axon guidance;biological regulation;biosynthetic process;cell cycle;cell cycle process;cell death;cell surface receptor linked signaling pathway;cellular biosynthetic process;cellular component assembly;cellular component organization;cellular component organization at cellular level;cellular component organization or bi…	amine binding;amino acid binding;binding;carboxylic acid binding;enzyme binding;enzyme inhibitor activity;enzyme regulator activity;histone deacetylase binding;insulin-like growth factor receptor binding;kinase binding;kinase inhibitor activity;kinase regulator activity;phosphoprotein binding;phosphoserine binding;protein binding;protein binding transcription factor activity;protein domain specif…	adherens junction;anchoring junction;cell junction;cell part;cell-substrate adherens junction;cell-substrate junction;cytoplasm;cytoplasmic membrane-bounded vesicle;cytoplasmic part;cytoplasmic vesicle;cytoplasmic vesicle membrane;cytoplasmic vesicle part;cytosol;extracellular membrane-bounded organelle;extracellular organelle;extracellular region part;extracellular vesicular exosome;focal adhesi…	P31946;P61981	P31946;P61981;Q4VY20;A0A0J9YWE8;Q4VY19	1433B_HUMAN;1433G_HUMAN	YWHAB;YWHAG	14-3-3 protein beta/alpha	1433B_HUMAN;1433G_HUMAN
NaN	8.92229	8.36575	5.27553	7.3508	7.70271	NaN	NaN	7.16916	amine biosynthetic process;amine metabolic process;biological regulation;biosynthetic process;carboxylic acid biosynthetic process;carboxylic acid metabolic process;cellular amine metabolic process;cellular amino acid biosynthetic process;cellular amino acid metabolic process;cellular aromatic compound metabolic process;cellular biosynthetic process;cellular component assembly;cellular component …	aldehyde-lyase activity;amine binding;amino acid binding;binding;carbon-carbon lyase activity;carboxylic acid binding;catalytic activity;chromatin binding;cofactor binding;glycine hydroxymethyltransferase activity;hydroxymethyl-, formyl- and related transferase activity;L-allo-threonine aldolase activity;lyase activity;pyridoxal phosphate binding;threonine aldolase activity;transferase activity;t…	cell part;cytoplasmic part;cytoskeleton;extracellular membrane-bounded organelle;extracellular organelle;extracellular region part;extracellular vesicular exosome;intracellular membrane-bounded organelle;intracellular non-membrane-bounded organelle;intracellular organelle;intracellular organelle lumen;intracellular organelle part;intracellular part;membrane;membrane-bounded organelle;membrane-bou…	P34897	P34897;H0YIZ0	GLYM_HUMAN	SHMT2	Serine hydroxymethyltransferase, mitochondrial	GLYM_HUMAN
NaN	NaN	NaN	9.96824	10.518	9.25068	8.87446	8.60963	8.32892	anatomical structure arrangement;anatomical structure development;anatomical structure formation involved in morphogenesis;anatomical structure morphogenesis;angiogenesis;angiogenesis involved in coronary vascular morphogenesis;artery morphogenesis;axon extension;axon extension involved in axon guidance;axon guidance;axonal fasciculation;axonogenesis;axonogenesis involved in innervation;biologica…	binding;carbohydrate binding;catalytic activity;cation binding;coreceptor activity;cytokine binding;glycosaminoglycan binding;growth factor binding;heparin binding;ion binding;kinase activity;metal ion binding;molecular transducer activity;pattern binding;phosphotransferase activity, alcohol group as acceptor;polysaccharide binding;protein binding;protein kinase activity;protein tyrosine kinase a…	adherens junction;anchoring junction;axon;axon part;cell body;cell junction;cell part;cell projection;cell projection part;cell surface;cell-substrate adherens junction;cell-substrate junction;cytoplasmic part;cytoplasmic vesicle;cytoskeletal part;cytosol;early endosome;endosome;extracellular region part;extracellular space;focal adhesion;growth cone;integral to membrane;intermediate filament;int…	O14786	O14786;E9PEP6;Q5T7F0;E7EX60;Q5JWQ6	NRP1_HUMAN	NRP1	Neuropilin-1	NRP1_HUMAN
NaN	NaN	NaN	7.88686	8.78358	9.29066	8.1561	8.33783	8.20871	adaptive immune response;anatomical structure homeostasis;antibacterial humoral response;antimicrobial humoral response;biological regulation;defense response;defense response to bacterium;glomerular filtration;homeostatic process;humoral immune response;immune response;immune system process;innate immune response;multicellular organismal process;multi-organism process;positive regulation of biol…	antigen binding;binding;identical protein binding;IgA binding;immunoglobulin binding;protein binding;protein complex binding;protein dimerization activity;protein homodimerization activity	blood microparticle;dimeric IgA immunoglobulin complex;extracellular membrane-bounded organelle;extracellular organelle;extracellular region;extracellular region part;extracellular space;extracellular vesicular exosome;IgA immunoglobulin complex;IgA immunoglobulin complex, circulating;IgM immunoglobulin complex;IgM immunoglobulin complex, circulating;immunoglobulin complex;immunoglobulin complex,…	P01591	P01591;C9JA05;D6RHJ6;D6RD17	IGJ_HUMAN	JCHAIN	Immunoglobulin J chain	IGJ_HUMAN
NaN	NaN	NaN	9.07154	9.62992	9.31837	9.47525	9.57499	8.96192	biosynthetic process;carbohydrate biosynthetic process;carbohydrate catabolic process;carbohydrate metabolic process;catabolic process;cellular carbohydrate metabolic process;cellular lipid metabolic process;cellular macromolecule metabolic process;cellular metabolic process;cellular process;cellular protein metabolic process;dolichol-linked oligosaccharide biosynthetic process;glycolipid metabol…	alpha-sialidase activity;catalytic activity;exo-alpha-sialidase activity;hydrolase activity;hydrolase activity, acting on glycosyl bonds;hydrolase activity, hydrolyzing O-glycosyl compounds	cell junction;cell part;cytoplasmic membrane-bounded vesicle;cytoplasmic part;cytoplasmic vesicle;extracellular membrane-bounded organelle;extracellular organelle;extracellular region part;extracellular vesicular exosome;intracellular membrane-bounded organelle;intracellular organelle;intracellular organelle lumen;intracellular organelle part;intracellular part;lysosomal lumen;lysosomal membrane;…	Q99519	Q99519;E9PIF4	NEUR1_HUMAN	NEU1	Sialidase-1	NEUR1_HUMAN
NaN	NaN	9.86185	8.30716	NaN	8.81842	9.16087	9.657	NaN	anatomical structure development;anatomical structure morphogenesis;apoptosis;appendage development;behavior;behavioral response to pain;biological adhesion;biological regulation;cartilage development;cartilage development involved in endochondral bone morphogenesis;cell adhesion;cell death;cell migration;cell motility;cell-cell adhesion;cellular component movement;cellular component organization…	binding;calcium ion binding;carbohydrate binding;cation binding;collagen binding;enzyme binding;extracellular matrix structural constituent;glycoprotein binding;glycosaminoglycan binding;heparan sulfate proteoglycan binding;heparin binding;integrin binding;ion binding;metal ion binding;pattern binding;polysaccharide binding;protease binding;protein binding;protein complex binding;proteoglycan bin…	basement membrane;cell part;cytoplasmic part;endoplasmic reticulum;extracellular matrix;extracellular matrix part;extracellular membrane-bounded organelle;extracellular organelle;extracellular region;extracellular region part;extracellular space;extracellular vesicular exosome;intracellular membrane-bounded organelle;intracellular organelle;intracellular part;membrane-bounded organelle;membrane-b…	P35443;P49747	P49747;P35443;E7ES19;G3XAP6;CON_IPI00686970.1	COMP_HUMAN;TSP4_HUMAN	COMP;THBS4	Thrombospondin-4	COMP_HUMAN;TSP4_HUMAN
NaN	NaN	NaN	9.49255	9.43274	9.3622	NaN	8.10638	8.0246	biological regulation;blood coagulation;cellular process;coagulation;establishment of localization;hemostasis;ion transmembrane transport;ion transport;multicellular organismal process;regulation of biological quality;regulation of body fluid levels;transmembrane transport;transport	active transmembrane transporter activity;adenyl nucleotide binding;adenyl ribonucleotide binding;ATP binding;ATPase activity;ATPase activity, coupled;ATPase activity, coupled to movement of substances;ATPase activity, coupled to transmembrane movement of ions;ATPase activity, coupled to transmembrane movement of ions, phosphorylative mechanism;ATPase activity, coupled to transmembrane movement o…	cell part;cytoplasmic part;Golgi apparatus;integral to membrane;intracellular membrane-bounded organelle;intracellular organelle;intracellular part;intrinsic to membrane;membrane;membrane part;membrane-bounded organelle;organelle;plasma membrane;vesicle	Q16720	Q16720	AT2B3_HUMAN	ATP2B3	Plasma membrane calcium-transporting ATPase 3	AT2B3_HUMAN
NaN	NaN	8.75012	NaN	7.95361	6.63694	NaN	7.81857	NaN	alcohol biosynthetic process;alcohol catabolic process;alcohol metabolic process;biosynthetic process;carbohydrate biosynthetic process;carbohydrate catabolic process;carbohydrate metabolic process;catabolic process;cellular biosynthetic process;cellular carbohydrate biosynthetic process;cellular carbohydrate catabolic process;cellular carbohydrate metabolic process;cellular glucan metabolic proc…	binding;catalytic activity;cation binding;intramolecular transferase activity;intramolecular transferase activity, phosphotransferases;ion binding;isomerase activity;magnesium ion binding;metal ion binding;phosphoglucomutase activity	actin cytoskeleton;cell part;cytoplasm;cytoplasmic part;cytoskeleton;cytosol;extracellular membrane-bounded organelle;extracellular organelle;extracellular region part;extracellular vesicular exosome;intracellular non-membrane-bounded organelle;intracellular organelle;intracellular part;membrane-bounded organelle;membrane-bounded vesicle;non-membrane-bounded organelle;organelle;vesicle	P36871	P36871;A0A3B3ITK7	PGM1_HUMAN	PGM1	Phosphoglucomutase-1	PGM1_HUMAN
NaN	NaN	NaN	9.51471	9.19098	9.36958	NaN	6.12455	NaN	cellular component assembly;cellular component assembly at cellular level;cellular component organization;cellular component organization at cellular level;cellular component organization or biogenesis;cellular component organization or biogenesis at cellular level;cellular macromolecular complex assembly;cellular macromolecular complex subunit organization;cellular macromolecule metabolic proces…	adenyl nucleotide binding;adenyl ribonucleotide binding;ATP binding;binding;nucleotide binding;protein binding;protein transporter activity;purine nucleotide binding;purine ribonucleoside triphosphate binding;purine ribonucleotide binding;ribonucleotide binding;substrate-specific transporter activity;transporter activity;unfolded protein binding	cell part;chaperonin-containing T-complex;cytoplasmic part;cytosolic part;intracellular part;macromolecular complex;protein complex	Q92526	Q92526	TCPW_HUMAN	CCT6B	T-complex protein 1 subunit zeta-2	TCPW_HUMAN
NaN	NaN	8.88496	10.0043	10.4145	10.0485	8.48309	NaN	NaN	activation of caspase activity;anatomical structure development;biological regulation;biosynthetic process;cellular biosynthetic process;cellular component assembly;cellular component assembly at cellular level;cellular component organization;cellular component organization at cellular level;cellular component organization or biogenesis;cellular component organization or biogenesis at cellular le…	binding;enzyme binding;histone binding;protein binding;RNA polymerase binding	cell part;cytoplasm;cytoplasmic part;endoplasmic reticulum;extracellular membrane-bounded organelle;extracellular organelle;extracellular region part;extracellular vesicular exosome;intracellular membrane-bounded organelle;intracellular organelle;intracellular organelle part;intracellular part;membrane-bounded organelle;membrane-bounded vesicle;nuclear part;nucleoplasm;nucleus;organelle;organelle…	P39687;Q92688	P39687;Q92688;H0YN26	AN32A_HUMAN;AN32B_HUMAN	ANP32A;ANP32B	Acidic leucine-rich nuclear phosphoprotein 32 family member A	AN32A_HUMAN;AN32B_HUMAN
NaN	NaN	NaN	9.54096	9.12729	9.39589	NaN	8.57391	NaN	biological regulation;cell communication;cell surface receptor linked signaling pathway;cell-cell signaling;cellular process;cellular response to chemical stimulus;cellular response to cytokine stimulus;cellular response to organic substance;cellular response to stimulus;cytokine-mediated signaling pathway;defense response;immune response;immune system process;inflammatory response;innate immune …	binding;cytokine activity;cytokine receptor binding;growth factor receptor binding;interleukin-1 receptor binding;protein binding;receptor binding	extracellular region part;extracellular space	Q9NZH8	Q9NZH8	IL36G_HUMAN	IL36G	Interleukin-36 gamma	IL36G_HUMAN
NaN	NaN	NaN	8.33036	10.0487	9.48911	NaN	9.48447	9.57514	biological regulation;cellular process;cellular response to stimulus;intracellular signal transduction;positive regulation of biological process;positive regulation of catalytic activity;positive regulation of cell communication;positive regulation of cellular process;positive regulation of GTPase activity;positive regulation of hydrolase activity;positive regulation of molecular function;positiv…	binding;binding, bridging;enzyme activator activity;enzyme regulator activity;GTPase activator activity;GTPase regulator activity;nucleoside-triphosphatase regulator activity;protein binding;protein binding, bridging;SH3/SH2 adaptor activity;signaling adaptor activity	cell part;cell projection;cytoplasm;cytoplasmic part;cytosol;extracellular membrane-bounded organelle;extracellular organelle;extracellular region part;extracellular vesicular exosome;intracellular part;membrane;membrane-bounded organelle;membrane-bounded vesicle;organelle;plasma membrane;ruffle;vesicle	Q07960	Q07960	RHG01_HUMAN	ARHGAP1	Rho GTPase-activating protein 1	RHG01_HUMAN
NaN	NaN	NaN	10.1294	10.0421	9.71739	NaN	NaN	NaN	biosynthetic process;catabolic process;cellular biosynthetic process;cellular catabolic process;cellular component disassembly;cellular component disassembly at cellular level;cellular component organization;cellular component organization at cellular level;cellular component organization or biogenesis;cellular component organization or biogenesis at cellular level;cellular macromolecular complex…	binding;nucleic acid binding;RNA binding;structural constituent of ribosome;structural molecule activity	cell part;cytoplasmic part;cytosol;cytosolic large ribosomal subunit;intracellular organelle part;intracellular part;large ribosomal subunit;macromolecular complex;membrane;organelle part;ribonucleoprotein complex	P46776	P46776;E9PLL6;E9PJD9;E9PLX7	RL27A_HUMAN	RPL27A	60S ribosomal protein L27a	RL27A_HUMAN
NaN	9.9889	10.1448	10.7944	10.4886	11.3299	10.5938	11.0194	10.8833	amine catabolic process;amine metabolic process;biosynthetic process;carboxylic acid catabolic process;carboxylic acid metabolic process;catabolic process;cellular amine metabolic process;cellular amino acid catabolic process;cellular amino acid metabolic process;cellular catabolic process;cellular ketone metabolic process;cellular metabolic process;cellular nitrogen compound metabolic process;ce…	ammonia-lyase activity;carbon-nitrogen lyase activity;catalytic activity;histidine ammonia-lyase activity;lyase activity	cell part;cytoplasmic part;cytosol;intracellular part	P42357	P42357;F8W0V1	HUTH_HUMAN	HAL	Histidine ammonia-lyase	HUTH_HUMAN
NaN	9.01898	NaN	NaN	8.76409	8.32442	7.12753	5.52047	NaN	biological regulation;biosynthetic process;cellular biosynthetic process;cellular macromolecule biosynthetic process;cellular macromolecule metabolic process;cellular metabolic process;cellular process;cellular protein metabolic process;cellular response to chemical stimulus;cellular response to organic substance;cellular response to stimulus;cellular response to stress;cellular response to topol…		cell part;cytoplasmic part;endoplasmic reticulum;endoplasmic reticulum membrane;endoplasmic reticulum part;integral to membrane;intracellular membrane-bounded organelle;intracellular organelle;intracellular organelle part;intracellular part;intrinsic to membrane;membrane;membrane part;membrane-bounded organelle;organelle;organelle membrane;organelle part	P43307	P43307;C9IZQ1;C9J3L8;E9PAL7;C9J5W0;A0A3B3IRT8	SSRA_HUMAN	SSR1	Translocon-associated protein subunit alpha	SSRA_HUMAN
NaN	NaN	NaN	8.97675	9.08038	9.77042	8.09919	NaN	9.35101	anatomical structure development;anatomical structure formation involved in morphogenesis;biological regulation;blastocyst development;cellular process;cellular response to acid;cellular response to amine stimulus;cellular response to amino acid stimulus;cellular response to chemical stimulus;cellular response to endogenous stimulus;cellular response to organic nitrogen;cellular response to organ…	binding;calcium ion binding;calcium-dependent cysteine-type endopeptidase activity;catalytic activity;cation binding;cysteine-type endopeptidase activity;cysteine-type peptidase activity;cytoskeletal protein binding;endopeptidase activity;hydrolase activity;ion binding;metal ion binding;peptidase activity;peptidase activity, acting on L-amino acid peptides;protein binding	adherens junction;anchoring junction;cell cortex part;cell junction;cell part;cell projection;cell-substrate adherens junction;cell-substrate junction;chromatin;chromosomal part;cortical actin cytoskeleton;cortical cytoskeleton;cytoplasm;cytoplasmic part;cytoskeletal part;cytoskeleton;cytosol;dendrite;endoplasmic reticulum;endoplasmic reticulum part;extracellular membrane-bounded organelle;extrac…	P17655	P17655	CAN2_HUMAN	CAPN2	Calpain-2 catalytic subunit	CAN2_HUMAN
NaN	8.33513	8.72341	9.128	9.44625	8.54406	6.77276	5.96408	6.4577	biological regulation;biosynthetic process;catabolic process;cellular biosynthetic process;cellular catabolic process;cellular component disassembly;cellular component disassembly at cellular level;cellular component organization;cellular component organization at cellular level;cellular component organization or biogenesis;cellular component organization or biogenesis at cellular level;cellular …	binding;mRNA binding;nucleic acid binding;RNA binding;structural constituent of ribosome;structural molecule activity	adherens junction;anchoring junction;cell junction;cell part;cell-substrate adherens junction;cell-substrate junction;cytoplasmic part;cytosol;cytosolic small ribosomal subunit;extracellular membrane-bounded organelle;extracellular organelle;extracellular region part;extracellular vesicular exosome;focal adhesion;intracellular organelle part;intracellular part;macromolecular complex;membrane;memb…	P46782	P46782;M0QZN2;M0R0R2;M0R0F0	RS5_HUMAN	RPS5	40S ribosomal protein S5	RS5_HUMAN
NaN	7.63188	8.76826	8.32408	8.05956	7.93668	7.9908	7.81739	9.39913	alcohol catabolic process;alcohol metabolic process;amino sugar catabolic process;amino sugar metabolic process;carbohydrate catabolic process;carbohydrate metabolic process;catabolic process;cellular carbohydrate catabolic process;cellular carbohydrate metabolic process;cellular metabolic process;cellular process;fertilization;generation of precursor metabolites and energy;glucosamine catabolic …	catalytic activity;deaminase activity;glucosamine-6-phosphate deaminase activity;hydrolase activity;intramolecular oxidoreductase activity;intramolecular oxidoreductase activity, interconverting aldoses and ketoses;isomerase activity	cell part;cytoplasm;extracellular membrane-bounded organelle;extracellular organelle;extracellular region part;extracellular vesicular exosome;intracellular part;membrane-bounded organelle;membrane-bounded vesicle;organelle;vesicle	P46926	P46926;D6R9P4;D6RAY7;D6RFF8	GNPI1_HUMAN	GNPDA1	Glucosamine-6-phosphate isomerase 1	GNPI1_HUMAN
NaN	NaN	NaN	9.826	9.9883	9.79378	8.65745	9.34771	NaN	cellular component movement;cellular component organization;cellular component organization at cellular level;cellular component organization or biogenesis;cellular component organization or biogenesis at cellular level;cellular process;COPI coating of Golgi vesicle;cytoskeleton-dependent intracellular transport;establishment of Golgi localization;establishment of localization;establishment of lo…	structural molecule activity	cell part;COPI vesicle coat;cytoplasmic part;cytoplasmic vesicle part;cytosol;Golgi apparatus part;Golgi membrane;intracellular organelle part;intracellular part;macromolecular complex;membrane;membrane coat;membrane part;organelle membrane;organelle part;protein complex;vesicle coat	Q9Y678	Q9Y678;H0Y8X7	COPG1_HUMAN	COPG1	Coatomer subunit gamma-1	COPG1_HUMAN
NaN	NaN	NaN	9.61801	9.97281	10.1347	9.82496	10.1286	9.86139	actin cytoskeleton organization;actin filament bundle assembly;actin filament organization;actin filament-based process;biological regulation;blood coagulation;cell activation;cell junction assembly;cell junction organization;cell-cell junction assembly;cell-cell junction organization;cellular component assembly;cellular component assembly at cellular level;cellular component organization;cellula…	actin binding;actin filament binding;binding;calcium ion binding;cation binding;cytoskeletal protein binding;hormone receptor binding;identical protein binding;integrin binding;ion binding;ligand-dependent nuclear receptor transcription coactivator activity;metal ion binding;nuclear hormone receptor binding;nucleoside binding;protein binding;protein binding transcription factor activity;protein c…	actin filament bundle;actomyosin;adherens junction;anchoring junction;cell cortex part;cell junction;cell part;cell projection;cell-cell junction;cell-substrate adherens junction;cell-substrate junction;contractile fiber part;cortical cytoskeleton;cytoplasm;cytoplasmic membrane-bounded vesicle lumen;cytoplasmic part;cytoplasmic vesicle part;cytoskeletal part;cytoskeleton;extracellular membrane-bo…	O43707	O43707	ACTN4_HUMAN	ACTN4	Alpha-actinin-4	ACTN4_HUMAN
NaN	NaN	NaN	10.5061	9.94592	10.1618	NaN	NaN	NaN	anatomical structure formation involved in morphogenesis;angiogenesis;behavior;biological adhesion;biological regulation;cell adhesion;cell motility;cell-cell adhesion;cellular component movement;cellular process;developmental process;locomotion;positive regulation of angiogenesis;positive regulation of biological process;positive regulation of blood vessel endothelial cell migration;positive reg…	binding;identical protein binding;protein binding;receptor binding	cell junction;cell part;cell surface;cytoplasm;excitatory synapse;extracellular region part;extracellular space;intracellular part;membrane;synapse;synapse part;synaptic membrane	O60687	O60687;A0A1W2PNZ6	SRPX2_HUMAN	SRPX2	Sushi repeat-containing protein SRPX2	SRPX2_HUMAN
NaN	8.99439	NaN	8.65158	NaN	7.83869	NaN	7.48266	NaN	biological regulation;positive regulation of biological process;positive regulation of cell proliferation;positive regulation of cellular process;regulation of biological process;regulation of cell proliferation;regulation of cellular process		cell part;cytoplasm;extracellular membrane-bounded organelle;extracellular organelle;extracellular region part;extracellular vesicular exosome;intracellular part;membrane;membrane-bounded organelle;membrane-bounded vesicle;organelle;plasma membrane;vesicle	P49006	P49006	MRP_HUMAN	MARCKSL1	MARCKS-related protein	MRP_HUMAN
NaN	NaN	NaN	10.7998	10.4243	10.2415	7.92694	7.12705	NaN	axon guidance;cell cycle phase;cell cycle process;cellular component assembly;cellular component assembly at cellular level;cellular component organization;cellular component organization at cellular level;cellular component organization or biogenesis;cellular component organization or biogenesis at cellular level;cellular macromolecular complex assembly;cellular macromolecular complex subunit or…	binding;catalytic activity;GTP binding;GTPase activity;guanyl nucleotide binding;guanyl ribonucleotide binding;hydrolase activity;hydrolase activity, acting on acid anhydrides;hydrolase activity, acting on acid anhydrides, in phosphorus-containing anhydrides;nucleoside-triphosphatase activity;nucleotide binding;peptide binding;purine nucleotide binding;purine ribonucleoside triphosphate binding;p…	axon;cell body;cell part;cell periphery;cell projection;cytoplasm;cytoskeletal part;dendrite;extracellular membrane-bounded organelle;extracellular organelle;extracellular region part;extracellular vesicular exosome;intracellular membrane-bounded organelle;intracellular organelle;intracellular organelle part;intracellular part;macromolecular complex;membrane-bounded organelle;membrane-bounded ves…	Q13509	Q13509;Q9BUF5;K7ESM5;A0A0B4J269	TBB3_HUMAN	TUBB3	Tubulin beta-3 chain	TBB3_HUMAN
NaN	NaN	NaN	10.5905	10.3606	10.3017	NaN	NaN	7.30379	biosynthetic process;catabolic process;cellular biosynthetic process;cellular catabolic process;cellular component disassembly;cellular component disassembly at cellular level;cellular component organization;cellular component organization at cellular level;cellular component organization or biogenesis;cellular component organization or biogenesis at cellular level;cellular macromolecular complex…	binding;nucleic acid binding;RNA binding;structural constituent of ribosome;structural molecule activity	adherens junction;anchoring junction;cell junction;cell part;cell-substrate adherens junction;cell-substrate junction;cytoplasm;cytoplasmic part;cytosol;cytosolic large ribosomal subunit;focal adhesion;intracellular membrane-bounded organelle;intracellular non-membrane-bounded organelle;intracellular organelle;intracellular organelle part;intracellular part;large ribosomal subunit;macromolecular …	Q07020	Q07020;J3QQ67;A0A075B7A0;F8VUA6;G3V203;H0YHA7;F8VYV2	RL18_HUMAN	RPL18	60S ribosomal protein L18	RL18_HUMAN
NaN	10.4475	NaN	10.725	11.4917	10.8003	8.76814	10.2775	11.3555	anatomical structure development;cellular component disassembly;cellular component disassembly at cellular level;cellular component organization;cellular component organization at cellular level;cellular component organization or biogenesis;cellular component organization or biogenesis at cellular level;cellular process;developmental process;epidermis development;extracellular matrix disassembly;…	catalytic activity;endopeptidase activity;hydrolase activity;peptidase activity;peptidase activity, acting on L-amino acid peptides;serine hydrolase activity;serine-type endopeptidase activity;serine-type peptidase activity	extracellular region	P49862	P49862	KLK7_HUMAN	KLK7	Kallikrein-7	KLK7_HUMAN
NaN	7.32854	NaN	8.66116	9.17977	9.01768	8.85873	8.65461	8.55032	anatomical structure development;biological regulation;biosynthetic process;cell development;cellular component organization;cellular component organization at cellular level;cellular component organization or biogenesis;cellular component organization or biogenesis at cellular level;cellular developmental process;cellular process;chondrocyte development;chondrocyte development involved in endoch…	binding;collagen binding;endopeptidase inhibitor activity;endopeptidase regulator activity;enzyme inhibitor activity;enzyme regulator activity;peptidase inhibitor activity;peptidase regulator activity;protein binding;serine-type endopeptidase inhibitor activity	cell part;cytoplasmic part;endoplasmic reticulum;endoplasmic reticulum lumen;endoplasmic reticulum part;endoplasmic reticulum-Golgi intermediate compartment;extracellular membrane-bounded organelle;extracellular organelle;extracellular region part;extracellular vesicular exosome;intracellular membrane-bounded organelle;intracellular organelle;intracellular organelle lumen;intracellular organelle …	P50454	P50454;E9PR70;E9PIG2;E9PJH8;E9PLA6;E9PPV6;E9PNX1;E9PK86;E9PMI5;E9PRS3	SERPH_HUMAN	SERPINH1	Serpin H1	SERPH_HUMAN
NaN	NaN	9.20657	8.36799	9.72239	9.78137	8.93643	8.42525	NaN	biosynthetic process;catabolic process;cellular biosynthetic process;cellular catabolic process;cellular component biogenesis;cellular component biogenesis at cellular level;cellular component disassembly;cellular component disassembly at cellular level;cellular component organization;cellular component organization at cellular level;cellular component organization or biogenesis;cellular componen…	binding;nucleic acid binding;RNA binding;structural constituent of ribosome;structural molecule activity	cell part;cytoplasm;cytoplasmic part;cytosol;cytosolic large ribosomal subunit;extracellular membrane-bounded organelle;extracellular organelle;extracellular region part;extracellular vesicular exosome;intracellular organelle part;intracellular part;large ribosomal subunit;macromolecular complex;membrane;membrane-bounded organelle;membrane-bounded vesicle;organelle;organelle part;ribonucleoprotei…	P50914	P50914;E7EPB3	RL14_HUMAN	RPL14	60S ribosomal protein L14	RL14_HUMAN
NaN	8.73666	NaN	9.13551	9.13884	9.12741	7.22634	NaN	6.40659	binding of sperm to zona pellucida;cell recognition;cell-cell recognition;cellular macromolecule metabolic process;cellular metabolic process;cellular process;cellular process involved in reproduction;cellular protein metabolic process;'de novo' posttranslational protein folding;'de novo' protein folding;macromolecule metabolic process;metabolic process;primary metabolic process;protein folding;p…	adenyl nucleotide binding;adenyl ribonucleotide binding;ATP binding;binding;nucleotide binding;protein binding;purine nucleotide binding;purine ribonucleoside triphosphate binding;purine ribonucleotide binding;ribonucleotide binding;unfolded protein binding	cell body;cell part;centrosome;chaperonin-containing T-complex;cytoplasm;cytoplasmic membrane-bounded vesicle;cytoplasmic part;cytoplasmic vesicle;cytoskeletal part;cytosol;cytosolic part;extracellular membrane-bounded organelle;extracellular organelle;extracellular region part;extracellular vesicular exosome;intracellular membrane-bounded organelle;intracellular non-membrane-bounded organelle;in…	P50991	P50991	TCPD_HUMAN	CCT4	T-complex protein 1 subunit delta	TCPD_HUMAN
NaN	NaN	NaN	10.8805	10.1271	10.3929	9.47622	9.07971	9.58659	amine biosynthetic process;amine metabolic process;biosynthetic process;cellular amine metabolic process;cellular biogenic amine biosynthetic process;cellular biogenic amine metabolic process;cellular biosynthetic process;cellular metabolic process;cellular nitrogen compound biosynthetic process;cellular nitrogen compound metabolic process;cellular process;metabolic process;nitrogen compound meta…	binding;catalytic activity;identical protein binding;protein binding;protein dimerization activity;protein homodimerization activity;spermidine synthase activity;transferase activity;transferase activity, transferring alkyl or aryl (other than methyl) groups	cell part;cytoplasmic part;cytosol;intracellular part	P19623	P19623;K7ESL0	SPEE_HUMAN	SRM	Spermidine synthase	SPEE_HUMAN
NaN	NaN	NaN	10.4117	11.1265	10.6505	6.81355	7.93578	NaN	biosynthetic process;catabolic process;cellular biosynthetic process;cellular catabolic process;cellular component disassembly;cellular component disassembly at cellular level;cellular component organization;cellular component organization at cellular level;cellular component organization or biogenesis;cellular component organization or biogenesis at cellular level;cellular macromolecular complex…	structural constituent of ribosome;structural molecule activity	adherens junction;anchoring junction;cell junction;cell part;cell-substrate adherens junction;cell-substrate junction;cytoplasmic part;cytosol;cytosolic large ribosomal subunit;extracellular membrane-bounded organelle;extracellular organelle;extracellular region part;extracellular vesicular exosome;focal adhesion;intracellular organelle part;intracellular part;large ribosomal subunit;macromolecul…	P30050	P30050	RL12_HUMAN	RPL12	60S ribosomal protein L12	RL12_HUMAN
NaN	NaN	NaN	9.80205	9.2941	10.7979	7.90524	8.44423	8.73851	anatomical structure development;cell differentiation;cellular developmental process;cellular process;developmental process;epidermal cell differentiation;epidermis development;epithelial cell differentiation;keratinization;keratinocyte differentiation;tissue development	structural molecule activity	cell part;cornified envelope;cytoplasm;cytoskeleton;intracellular non-membrane-bounded organelle;intracellular organelle;intracellular part;non-membrane-bounded organelle;organelle	P22531;P22532;P35325;P35326;Q9BYE4	P22532;P35325;Q9BYE4;P35326;P22531	SPR2A_HUMAN;SPR2B_HUMAN;SPR2D_HUMAN;SPR2E_HUMAN;SPR2G_HUMAN	SPRR2A;SPRR2B;SPRR2D;SPRR2E;SPRR2G	Small proline-rich protein 2E	SPR2A_HUMAN;SPR2B_HUMAN;SPR2D_HUMAN;SPR2E_HUMAN;SPR2G_HUMAN
NaN	8.82553	NaN	NaN	8.64325	6.78652	7.63098	8.06842	7.66622	actin cytoskeleton organization;actin filament-based process;biological regulation;cellular component movement;cellular component organization;cellular component organization at cellular level;cellular component organization or biogenesis;cellular component organization or biogenesis at cellular level;cellular process;cellular response to stimulus;cytoskeleton organization;developmental process;i…	catalytic activity;enzyme activator activity;enzyme regulator activity;GDP-dissociation inhibitor activity;GTPase activator activity;GTPase activity;GTPase regulator activity;hydrolase activity;hydrolase activity, acting on acid anhydrides;hydrolase activity, acting on acid anhydrides, in phosphorus-containing anhydrides;nucleoside-triphosphatase activity;nucleoside-triphosphatase regulator activ…	cell part;cytoplasm;cytoplasmic membrane-bounded vesicle;cytoplasmic part;cytoplasmic vesicle;cytoskeleton;cytosol;extracellular membrane-bounded organelle;extracellular organelle;extracellular region part;extracellular vesicular exosome;intracellular membrane-bounded organelle;intracellular non-membrane-bounded organelle;intracellular organelle;intracellular part;membrane-bounded organelle;membr…	P52566	P52566;F5H2R5;F5H6Q0;F5H3P3;H0YGX7	GDIR2_HUMAN	ARHGDIB	Rho GDP-dissociation inhibitor 2	GDIR2_HUMAN
NaN	8.62813	NaN	8.56585	9.34625	9.10732	8.87015	NaN	8.39808	biological regulation;cellular process;cellular response to stimulus;regulation of biological process;regulation of biosynthetic process;regulation of cellular biosynthetic process;regulation of cellular macromolecule biosynthetic process;regulation of cellular metabolic process;regulation of cellular process;regulation of gene expression;regulation of macromolecule biosynthetic process;regulatio…	binding;DNA binding;nucleic acid binding;protein binding transcription factor activity;single-stranded DNA binding;structure-specific DNA binding;transcription coactivator activity;transcription cofactor activity;transcription factor binding transcription factor activity	cell part;extracellular membrane-bounded organelle;extracellular organelle;extracellular region part;extracellular vesicular exosome;intracellular membrane-bounded organelle;intracellular non-membrane-bounded organelle;intracellular organelle;intracellular organelle part;intracellular part;macromolecular complex;membrane-bounded organelle;membrane-bounded vesicle;non-membrane-bounded organelle;nu…	P53999	P53999	TCP4_HUMAN	SUB1	Activated RNA polymerase II transcriptional coactivator p15	TCP4_HUMAN
NaN	NaN	NaN	11.5851	11.2832	10.8229	NaN	NaN	NaN	autophagy;biological adhesion;biological regulation;catabolic process;cell adhesion;cellular catabolic process;cellular component assembly;cellular component assembly at cellular level;cellular component organization;cellular component organization at cellular level;cellular component organization or biogenesis;cellular component organization or biogenesis at cellular level;cellular membrane fusi…		autophagic vacuole;cell part;cell surface;cytoplasmic part;endoplasmic reticulum;intracellular membrane-bounded organelle;intracellular organelle;intracellular part;membrane;membrane-bounded organelle;organelle;vacuole	P78539	P78539	SRPX_HUMAN	SRPX	Sushi repeat-containing protein SRPX	SRPX_HUMAN
NaN	7.76161	NaN	NaN	7.16662	8.34281	NaN	7.44769	7.94454			cell part;cytoplasm;cytoskeleton;intracellular non-membrane-bounded organelle;intracellular organelle;intracellular part;non-membrane-bounded organelle;organelle	P58107	P58107;A0A075B730	EPIPL_HUMAN	EPPK1	Epiplakin	EPIPL_HUMAN
NaN	9.88557	10.0941	10.0788	10.4831	9.86142	10.5722	10.0222	10.2062	apoptosis;cell death;cell junction assembly;cell junction organization;cell-substrate junction assembly;cellular component assembly;cellular component assembly at cellular level;cellular component disassembly;cellular component disassembly at cellular level;cellular component disassembly involved in apoptosis;cellular component organization;cellular component organization at cellular level;cellul…	ankyrin binding;binding;cytoskeletal protein binding;protein binding;structural constituent of muscle;structural molecule activity	adherens junction;anchoring junction;cell junction;cell part;cell-substrate adherens junction;cell-substrate junction;contractile fiber part;costamere;cytoplasm;cytoplasmic part;cytoskeleton;cytosol;extracellular membrane-bounded organelle;extracellular organelle;extracellular region part;extracellular vesicular exosome;focal adhesion;hemidesmosome;intermediate filament cytoskeleton;intracellular…	P58107;Q15149	Q15149;P58107;H0YDN1;A0A075B730	EPIPL_HUMAN;PLEC_HUMAN	EPPK1;PLEC	Epiplakin	EPIPL_HUMAN;PLEC_HUMAN
NaN	NaN	NaN	10.7519	10.833	10.904	5.92052	NaN	NaN	amine metabolic process;aminoglycan biosynthetic process;aminoglycan catabolic process;aminoglycan metabolic process;anatomical structure development;anatomical structure morphogenesis;biological regulation;biosynthetic process;canonical Wnt receptor signaling pathway;carbohydrate biosynthetic process;carbohydrate catabolic process;carbohydrate metabolic process;catabolic process;cell development…	binding;protein binding;protein C-terminus binding	adherens junction;anchoring junction;cell junction;cell part;cell surface;cell-substrate adherens junction;cell-substrate junction;cytoplasm;cytoplasmic part;external side of plasma membrane;extracellular membrane-bounded organelle;extracellular organelle;extracellular region part;extracellular vesicular exosome;focal adhesion;Golgi apparatus part;Golgi lumen;integral to membrane;integral to plas…	P18827	P18827;H7C1K4;E9PHH3	SDC1_HUMAN	SDC1	Syndecan-1	SDC1_HUMAN
NaN	NaN	NaN	11.7712	11.3338	10.9362	10.5382	10.482	10.9965	cellular macromolecule metabolic process;cellular metabolic process;cellular process;cellular protein metabolic process;chaperone-mediated protein folding;macromolecule metabolic process;macromolecule modification;metabolic process;peptidyl-amino acid modification;peptidyl-proline modification;primary metabolic process;protein folding;protein metabolic process;protein modification process;protein…	binding;calcium ion binding;catalytic activity;cation binding;cis-trans isomerase activity;drug binding;FK506 binding;ion binding;isomerase activity;macrolide binding;metal ion binding;peptidyl-prolyl cis-trans isomerase activity	cell part;cytoplasmic part;endoplasmic reticulum;endoplasmic reticulum membrane;endoplasmic reticulum part;intracellular membrane-bounded organelle;intracellular organelle;intracellular organelle part;intracellular part;membrane;membrane part;membrane-bounded organelle;organelle;organelle membrane;organelle part	O95302	Q75LS8;O95302	FKBP9_HUMAN	FKBP9	Peptidyl-prolyl cis-trans isomerase FKBP9	FKBP9_HUMAN
NaN	NaN	7.21109	10.3648	10.3955	NaN	8.86241	8.34584	9.54235	anatomical structure morphogenesis;antigen processing and presentation;axonogenesis;biological regulation;cell differentiation;cell part morphogenesis;cell projection morphogenesis;cell projection organization;cellular component assembly;cellular component assembly at cellular level;cellular component morphogenesis;cellular component organization;cellular component organization at cellular level;…	binding;catalytic activity;cytoskeletal protein binding;GDP binding;GTP binding;GTPase activity;guanyl nucleotide binding;guanyl ribonucleotide binding;hydrolase activity;hydrolase activity, acting on acid anhydrides;hydrolase activity, acting on acid anhydrides, in phosphorus-containing anhydrides;lipid binding;myosin binding;myosin V binding;nucleoside-triphosphatase activity;nucleotide binding…	adherens junction;anchoring junction;cell junction;cell part;cell projection;cell projection membrane;cell projection part;cell-substrate adherens junction;cell-substrate junction;cilium;clathrin-coated endocytic vesicle;clathrin-coated vesicle;coated pit;coated vesicle;cytoplasmic membrane-bounded vesicle;cytoplasmic part;cytoplasmic vesicle;cytoplasmic vesicle membrane;cytoplasmic vesicle part;…	P61026;Q15286;Q86YS6	Q9H0U4;P61106;P20338;Q15286;Q96DA2;Q15771;Q86YS6;P20337;Q92928;P62820;P61018;Q92930;P61026;Q96AX2;Q6IQ22;P61006;P20336;O95716;Q96E17;Q6PIK3;M0R0X1;E9PS06;F5H157;M0R257;B7Z3L0;E9PNB9;E9PI18;E9PJQ5;A8MTC6;A8MSP2;A0A3B3ITT1;H0YDK7;C9JFM7;X6RFL8;A8MZI4;H0YNE9;E9PRF7;H0YMN7;E9PMJ1	RAB10_HUMAN;RAB35_HUMAN;RAB43_HUMAN	RAB10;RAB35;RAB43	Ras-related protein Rab-10	RAB10_HUMAN;RAB35_HUMAN;RAB43_HUMAN
NaN	NaN	NaN	11.834	11.7173	11.0058	NaN	NaN	NaN	amine metabolic process;aminoglycan biosynthetic process;aminoglycan catabolic process;aminoglycan metabolic process;anatomical structure development;biological regulation;biosynthetic process;carbohydrate biosynthetic process;carbohydrate catabolic process;carbohydrate metabolic process;catabolic process;cell migration;cell motility;cellular component movement;cellular component organization;cel…	molecular transducer activity;receptor activity;signal transducer activity;signaling receptor activity;thrombospondin receptor activity	adherens junction;anchoring junction;cell junction;cell part;cell surface;cell-substrate adherens junction;cell-substrate junction;contractile fiber part;costamere;cytoplasmic part;extracellular membrane-bounded organelle;extracellular organelle;extracellular region part;extracellular vesicular exosome;focal adhesion;Golgi apparatus part;Golgi lumen;integral to membrane;integral to plasma membran…	P31431	P31431	SDC4_HUMAN	SDC4	Syndecan-4	SDC4_HUMAN
NaN	NaN	8.02824	8.69606	8.85962	8.07769	NaN	NaN	NaN	activation of immune response;activation of innate immune response;anaphase-promoting complex-dependent proteasomal ubiquitin-dependent protein catabolic process;antigen processing and presentation;antigen processing and presentation of exogenous antigen;antigen processing and presentation of exogenous peptide antigen;antigen processing and presentation of exogenous peptide antigen via MHC class …	adenyl nucleotide binding;adenyl ribonucleotide binding;ATP binding;ATPase activity;binding;catalytic activity;hydrolase activity;hydrolase activity, acting on acid anhydrides;hydrolase activity, acting on acid anhydrides, in phosphorus-containing anhydrides;nucleoside-triphosphatase activity;nucleotide binding;protein binding;purine nucleotide binding;purine ribonucleoside triphosphate binding;p…	cell junction;cell part;cytoplasm;cytoplasmic part;cytosol;cytosolic part;cytosolic proteasome complex;intracellular membrane-bounded organelle;intracellular organelle;intracellular organelle part;intracellular part;macromolecular complex;membrane;membrane-bounded organelle;nuclear part;nuclear proteasome complex;nucleoplasm;nucleus;organelle;organelle part;proteasome accessory complex;proteasome…	P62191	P62191	PRS4_HUMAN	PSMC1	26S proteasome regulatory subunit 4	PRS4_HUMAN
NaN	NaN	10.0302	10.2965	9.85122	9.83703	NaN	NaN	NaN	activation of immune response;activation of innate immune response;anaphase-promoting complex-dependent proteasomal ubiquitin-dependent protein catabolic process;antigen processing and presentation;antigen processing and presentation of exogenous antigen;antigen processing and presentation of exogenous peptide antigen;antigen processing and presentation of exogenous peptide antigen via MHC class …	adenyl nucleotide binding;adenyl ribonucleotide binding;ATP binding;ATPase activity;binding;catalytic activity;G-protein-coupled receptor binding;hormone receptor binding;hydrolase activity;hydrolase activity, acting on acid anhydrides;hydrolase activity, acting on acid anhydrides, in phosphorus-containing anhydrides;nucleoside-triphosphatase activity;nucleotide binding;peptide hormone receptor b…	blood microparticle;cell part;cytoplasm;cytoplasmic part;cytoplasmic vesicle;cytosol;cytosolic part;cytosolic proteasome complex;extracellular membrane-bounded organelle;extracellular organelle;extracellular region part;extracellular vesicular exosome;inclusion body;intracellular membrane-bounded organelle;intracellular organelle;intracellular organelle part;intracellular part;macromolecular comp…	P62195;Q8NB90	P62195;Q8NB90;J3KRP2;J3QQM1;J3QRW1;J3QSA9;J3QRR3;J3QLH6	AFG2H_HUMAN;PRS8_HUMAN	PSMC5;SPATA5	26S proteasome regulatory subunit 8	PRS8_HUMAN;SPAT5_HUMAN
NaN	NaN	9.55452	9.95527	10.2366	8.33889	NaN	NaN	NaN	biosynthetic process;catabolic process;cellular biosynthetic process;cellular catabolic process;cellular component biogenesis;cellular component biogenesis at cellular level;cellular component disassembly;cellular component disassembly at cellular level;cellular component organization;cellular component organization at cellular level;cellular component organization or biogenesis;cellular componen…	binding;nucleic acid binding;RNA binding;structural constituent of ribosome;structural molecule activity	adherens junction;anchoring junction;cell junction;cell part;cell-substrate adherens junction;cell-substrate junction;cytoplasmic part;cytosol;cytosolic small ribosomal subunit;extracellular membrane-bounded organelle;extracellular organelle;extracellular region part;extracellular vesicular exosome;focal adhesion;intracellular organelle part;intracellular part;macromolecular complex;membrane;memb…	P62249	P62249;M0R210	RS16_HUMAN	RPS16	40S ribosomal protein S16	RS16_HUMAN
NaN	NaN	NaN	10.8062	10.93	11.1513	10.7846	10.5053	11.2824	adult behavior;adult locomotory behavior;anatomical structure maturation;behavior;cellular component organization;cellular component organization at cellular level;cellular component organization or biogenesis;cellular component organization or biogenesis at cellular level;cellular process;cerebellar Purkinje cell layer maturation;COPI coating of Golgi vesicle;developmental maturation;development…		AP-type membrane coat adaptor complex;cell part;clathrin adaptor complex;COPI vesicle coat;cytoplasm;cytoplasmic part;cytoplasmic vesicle part;cytosol;endoplasmic reticulum;Golgi apparatus;Golgi apparatus part;intracellular membrane-bounded organelle;intracellular organelle;intracellular organelle part;intracellular part;macromolecular complex;membrane;membrane coat;membrane part;membrane-bounded…	P48444	P48444;B0YIW6	COPD_HUMAN	ARCN1	Coatomer subunit delta	COPD_HUMAN
NaN	8.29267	NaN	9.41791	9.84497	9.23142	NaN	NaN	NaN	biosynthetic process;catabolic process;cellular biosynthetic process;cellular catabolic process;cellular component biogenesis;cellular component biogenesis at cellular level;cellular component disassembly;cellular component disassembly at cellular level;cellular component organization;cellular component organization at cellular level;cellular component organization or biogenesis;cellular componen…	binding;nucleic acid binding;RNA binding;rRNA binding;structural constituent of ribosome;structural molecule activity	adherens junction;anchoring junction;cell junction;cell part;cell-substrate adherens junction;cell-substrate junction;cytoplasm;cytoplasmic part;cytosol;cytosolic small ribosomal subunit;extracellular membrane-bounded organelle;extracellular organelle;extracellular region part;extracellular vesicular exosome;focal adhesion;intracellular membrane-bounded organelle;intracellular non-membrane-bounde…	P62269	P62269;J3JS69	RS18_HUMAN	RPS18	40S ribosomal protein S18	RS18_HUMAN
NaN	NaN	10.6145	NaN	9.56987	10.4974	NaN	10.271	NaN	biosynthetic process;catabolic process;cell proliferation;cellular biosynthetic process;cellular catabolic process;cellular component disassembly;cellular component disassembly at cellular level;cellular component organization;cellular component organization at cellular level;cellular component organization or biogenesis;cellular component organization or biogenesis at cellular level;cellular mac…	binding;nucleic acid binding;nucleotide binding;RNA binding;rRNA binding;structural constituent of ribosome;structural molecule activity	cell part;cytoplasm;cytoplasmic part;cytosol;cytosolic large ribosomal subunit;extracellular membrane-bounded organelle;extracellular organelle;extracellular region part;extracellular vesicular exosome;intracellular membrane-bounded organelle;intracellular non-membrane-bounded organelle;intracellular organelle;intracellular organelle part;intracellular part;large ribosomal subunit;macromolecular …	P62750	P62750;H7BY10;K7EMA7;K7ERT8;A8MUS3;K7EJV9	RL23A_HUMAN	RPL23A	60S ribosomal protein L23a	RL23A_HUMAN
NaN	NaN	NaN	13.9136	14.121	13.5736	NaN	NaN	9.85977	anatomical structure development;biological regulation;biomineral tissue development;blood coagulation;cell activation;cellular component organization;cellular component organization at cellular level;cellular component organization or biogenesis;cellular component organization or biogenesis at cellular level;cellular process;coagulation;developmental process;establishment of localization;establi…		cell part;cytoplasmic membrane-bounded vesicle;cytoplasmic membrane-bounded vesicle lumen;cytoplasmic part;cytoplasmic vesicle;cytoplasmic vesicle part;extracellular region;extracellular region part;extracellular space;Golgi apparatus;Golgi apparatus part;Golgi membrane;intracellular membrane-bounded organelle;intracellular organelle;intracellular organelle part;intracellular part;lysosome;lytic …	P10124	P10124	SRGN_HUMAN	SRGN	Serglycin	SRGN_HUMAN
NaN	NaN	NaN	14.9558	15.1833	14.6295	8.76899	7.85132	NaN	aging;amine metabolic process;aminoglycan biosynthetic process;aminoglycan catabolic process;aminoglycan metabolic process;anatomical structure development;anatomical structure morphogenesis;biological regulation;biosynthetic process;carbohydrate biosynthetic process;carbohydrate catabolic process;carbohydrate metabolic process;catabolic process;cellular biosynthetic process;cellular catabolic pr…	binding;carbohydrate binding;extracellular matrix binding;glycosaminoglycan binding;pattern binding;polysaccharide binding	anchoring collagen;cell part;collagen;collagen type VI;cytoplasmic part;extracellular matrix part;extracellular region;extracellular region part;extracellular space;Golgi apparatus part;Golgi lumen;intracellular organelle lumen;intracellular organelle part;intracellular part;lysosomal lumen;membrane-enclosed lumen;organelle lumen;organelle part;vacuolar lumen;vacuolar part	P07585	P07585;F8VX58;F8VUF6;F8VXZ8;F8VWU0	PGS2_HUMAN	DCN	Decorin	PGS2_HUMAN
NaN	8.84274	9.26441	8.28935	8.61935	8.08807	NaN	NaN	NaN	biological regulation;biosynthetic process;catabolic process;cellular biosynthetic process;cellular catabolic process;cellular component disassembly;cellular component disassembly at cellular level;cellular component organization;cellular component organization at cellular level;cellular component organization or biogenesis;cellular component organization or biogenesis at cellular level;cellular …	binding;mRNA binding;nucleic acid binding;RNA binding;structural constituent of ribosome;structural molecule activity	cell part;cytoplasm;cytoplasmic part;cytosol;cytosolic small ribosomal subunit;extracellular membrane-bounded organelle;extracellular organelle;extracellular region part;extracellular vesicular exosome;intracellular non-membrane-bounded organelle;intracellular organelle;intracellular organelle part;intracellular part;macromolecular complex;membrane;membrane-bounded organelle;membrane-bounded vesi…	P62854	P62854	RS26_HUMAN	RPS26	40S ribosomal protein S26	RS26_HUMAN
NaN	10.2493	7.4296	9.44575	9.45626	8.60353	NaN	NaN	NaN	biosynthetic process;catabolic process;cellular biosynthetic process;cellular catabolic process;cellular component disassembly;cellular component disassembly at cellular level;cellular component organization;cellular component organization at cellular level;cellular component organization or biogenesis;cellular component organization or biogenesis at cellular level;cellular macromolecular complex…	binding;nucleic acid binding;RNA binding;structural constituent of ribosome;structural molecule activity	adherens junction;anchoring junction;cell junction;cell part;cell-substrate adherens junction;cell-substrate junction;cytoplasm;cytoplasmic part;cytosol;cytosolic large ribosomal subunit;extracellular membrane-bounded organelle;extracellular organelle;extracellular region part;extracellular vesicular exosome;focal adhesion;intracellular membrane-bounded organelle;intracellular organelle;intracell…	P62888	P62888;A0A0B4J213;E5RI99;A0A0C4DH44	RL30_HUMAN	RPL30	60S ribosomal protein L30	RL30_HUMAN
NaN	8.13001	9.05216	9.55387	9.50629	8.85271	NaN	NaN	7.87104	biosynthetic process;catabolic process;cellular biosynthetic process;cellular catabolic process;cellular component disassembly;cellular component disassembly at cellular level;cellular component organization;cellular component organization at cellular level;cellular component organization or biogenesis;cellular component organization or biogenesis at cellular level;cellular macromolecular complex…	binding;nucleic acid binding;RNA binding;structural constituent of ribosome;structural molecule activity	adherens junction;anchoring junction;cell junction;cell part;cell-substrate adherens junction;cell-substrate junction;cytoplasmic part;cytosol;cytosolic large ribosomal subunit;extracellular membrane-bounded organelle;extracellular organelle;extracellular region part;extracellular vesicular exosome;focal adhesion;intracellular organelle part;intracellular part;large ribosomal subunit;macromolecul…	P62899	P62899;B7Z4C8;B7Z4E3;H7C2W9;C9JU56	RL31_HUMAN	RPL31	60S ribosomal protein L31	RL31_HUMAN
NaN	8.22037	NaN	9.47918	8.80288	8.72916	NaN	NaN	7.35117	biosynthetic process;catabolic process;cellular biosynthetic process;cellular catabolic process;cellular component biogenesis;cellular component biogenesis at cellular level;cellular component disassembly;cellular component disassembly at cellular level;cellular component organization;cellular component organization at cellular level;cellular component organization or biogenesis;cellular componen…	binding;nucleic acid binding;RNA binding;rRNA binding;structural constituent of ribosome;structural molecule activity	cell part;cytoplasm;cytoplasmic part;cytosol;cytosolic large ribosomal subunit;extracellular membrane-bounded organelle;extracellular organelle;extracellular region part;extracellular vesicular exosome;intracellular non-membrane-bounded organelle;intracellular organelle;intracellular organelle part;intracellular part;large ribosomal subunit;macromolecular complex;membrane;membrane-bounded organel…	P62913	P62913;Q5VVC8	RL11_HUMAN	RPL11	60S ribosomal protein L11	RL11_HUMAN
NaN	7.62604	8.29302	NaN	7.27891	7.46773	7.90067	6.49085	NaN	activation of immune response;activation of innate immune response;anaphase-promoting complex-dependent proteasomal ubiquitin-dependent protein catabolic process;biological regulation;catabolic process;cell cycle;cell cycle process;cell surface receptor linked signaling pathway;cellular catabolic process;cellular component organization;cellular component organization at cellular level;cellular co…	acid-amino acid ligase activity;catalytic activity;ligase activity;ligase activity, forming carbon-nitrogen bonds;small conjugating protein ligase activity;ubiquitin-protein ligase activity	cell part;Cul7-RING ubiquitin ligase complex;cullin-RING ubiquitin ligase complex;cytoplasmic part;cytosol;extracellular membrane-bounded organelle;extracellular organelle;extracellular region part;extracellular vesicular exosome;intracellular organelle part;intracellular part;macromolecular complex;membrane-bounded organelle;membrane-bounded vesicle;nuclear part;nucleoplasm;organelle;organelle p…	P63208	P63208;E5RJR5	SKP1_HUMAN	SKP1	S-phase kinase-associated protein 1	SKP1_HUMAN
NaN	NaN	11.2273	NaN	10.2357	NaN	10.114	10.8956	11.7203	biosynthetic process;catabolic process;cellular biosynthetic process;cellular catabolic process;cellular component biogenesis;cellular component biogenesis at cellular level;cellular component disassembly;cellular component disassembly at cellular level;cellular component organization;cellular component organization at cellular level;cellular component organization or biogenesis;cellular componen…	binding;protein binding;protein N-terminus binding;structural constituent of ribosome;structural molecule activity	cell part;cytoplasm;cytoplasmic part;cytosol;cytosolic small ribosomal subunit;intracellular organelle part;intracellular part;macromolecular complex;organelle part;ribonucleoprotein complex;small ribosomal subunit	P63220	P63220;Q8WVC2;Q9BYK1	RS21_HUMAN	RPS21	40S ribosomal protein S21	RS21_HUMAN
NaN	11.5107	NaN	9.10191	7.51492	8.58166	8.05298	7.83306	8.27483	anatomical structure homeostasis;biological regulation;blood coagulation;cellular component assembly;cellular component assembly at cellular level;cellular component organization;cellular component organization at cellular level;cellular component organization or biogenesis;cellular component organization or biogenesis at cellular level;cellular macromolecular complex assembly;cellular macromolec…	binding;chromatin binding;chromatin DNA binding;core promoter binding;core promoter sequence-specific DNA binding;DNA binding;enhancer binding;enhancer sequence-specific DNA binding;histone binding;nucleic acid binding;nucleosomal DNA binding;nucleosome binding;protein binding;regulatory region DNA binding;regulatory region nucleic acid binding;RNA polymerase II core promoter sequence-specific DN…	cell part;chromosomal part;chromosome;extracellular membrane-bounded organelle;extracellular organelle;extracellular region;extracellular region part;extracellular vesicular exosome;intracellular membrane-bounded organelle;intracellular non-membrane-bounded organelle;intracellular organelle;intracellular organelle part;intracellular part;macromolecular complex;membrane;membrane-bounded organelle;…	P68431;P84243;Q16695;Q71DI3	P84243;P68431;Q71DI3;Q16695;K7ES00;A0A590UJJ6;K7EK07;B4DEB1;K7EMV3	H31T_HUMAN;H31_HUMAN;H32_HUMAN;H33_HUMAN	H3-3A;H3-4;H3C1;H3C15	Histone H3.1	H31_HUMAN;H31T_HUMAN;H32_HUMAN;H33_HUMAN
NaN	9.17846	NaN	9.43636	9.46025	9.13522	7.67325	NaN	NaN	binding of sperm to zona pellucida;cell recognition;cell-cell recognition;cellular component assembly;cellular component assembly at cellular level;cellular component organization;cellular component organization at cellular level;cellular component organization or biogenesis;cellular component organization or biogenesis at cellular level;cellular macromolecular complex assembly;cellular macromole…	adenyl nucleotide binding;adenyl ribonucleotide binding;ATP binding;binding;enzyme binding;nucleotide binding;protein binding;purine nucleotide binding;purine ribonucleoside triphosphate binding;purine ribonucleotide binding;ribonucleotide binding;ubiquitin protein ligase binding;unfolded protein binding	cell body;cell part;chaperonin-containing T-complex;cytoplasm;cytoplasmic part;cytoskeletal part;cytosol;cytosolic part;extracellular membrane-bounded organelle;extracellular organelle;extracellular region part;extracellular vesicular exosome;intracellular organelle part;intracellular part;macromolecular complex;membrane-bounded organelle;membrane-bounded vesicle;microtubule;organelle;organelle p…	P78371	P78371	TCPB_HUMAN	CCT2	T-complex protein 1 subunit beta	TCPB_HUMAN
NaN	9.03705	NaN	8.45054	9.66995	9.13759	9.92493	10.0766	9.91372	amine metabolic process;aminoglycan catabolic process;aminoglycan metabolic process;carbohydrate catabolic process;carbohydrate metabolic process;catabolic process;chitin catabolic process;chitin metabolic process;macromolecule catabolic process;macromolecule metabolic process;metabolic process;nitrogen compound metabolic process;oligosaccharide catabolic process;oligosaccharide metabolic process…	binding;carbohydrate binding;catalytic activity;chitin binding;chitinase activity;hydrolase activity;hydrolase activity, acting on glycosyl bonds;hydrolase activity, hydrolyzing O-glycosyl compounds;pattern binding;polysaccharide binding	cell part;cytoplasmic part;extracellular membrane-bounded organelle;extracellular organelle;extracellular region part;extracellular space;extracellular vesicular exosome;intracellular membrane-bounded organelle;intracellular organelle;intracellular part;lysosome;lytic vacuole;membrane-bounded organelle;membrane-bounded vesicle;organelle;vacuole;vesicle	Q01459	Q01459	DIAC_HUMAN	CTBS	Di-N-acetylchitobiase	DIAC_HUMAN
NaN	5.62323	7.83742	9.41473	8.70748	9.05015	10.3151	10.772	6.73709	activation of immune response;apoptosis;biological regulation;biosynthetic process;blood coagulation;blood coagulation, intrinsic pathway;cell death;cellular biosynthetic process;cellular component assembly;cellular component assembly at cellular level;cellular component organization;cellular component organization at cellular level;cellular component organization or biogenesis;cellular component…	adrenergic receptor binding;binding;carbohydrate binding;complement binding;complement component C1q binding;glycosaminoglycan binding;G-protein-coupled receptor binding;hyaluronic acid binding;kininogen binding;mRNA binding;nucleic acid binding;opsonin binding;pattern binding;polysaccharide binding;protein binding;protein binding transcription factor activity;receptor binding;RNA binding;transcr…	cell part;cell surface;cytoplasm;cytoplasmic part;cytosol;extracellular region part;extracellular space;intracellular membrane-bounded organelle;intracellular non-membrane-bounded organelle;intracellular organelle;intracellular organelle lumen;intracellular organelle part;intracellular part;membrane;membrane-bounded organelle;membrane-enclosed lumen;mitochondrial matrix;mitochondrial part;mitocho…	Q07021	Q07021	C1QBP_HUMAN	C1QBP	Complement component 1 Q subcomponent-binding protein, mitochondrial	C1QBP_HUMAN
NaN	8.69385	9.12086	10.2119	9.95448	10.1343	8.73892	8.86462	8.76565	anatomical structure formation involved in morphogenesis;angiogenesis;biological adhesion;biological regulation;cell adhesion;cell recognition;cellular component organization;cellular component organization or biogenesis;cellular membrane organization;cellular process;developmental process;fertilization;membrane invagination;membrane organization;phagocytosis, engulfment;phagocytosis, recognition…	binding;lipid binding;phosphatidylethanolamine binding;phosphatidylserine binding;phospholipid binding	cell part;external side of plasma membrane;extracellular membrane-bounded organelle;extracellular organelle;extracellular region;extracellular region part;extracellular space;extracellular vesicular exosome;extrinsic to membrane;extrinsic to plasma membrane;membrane;membrane part;membrane-bounded organelle;membrane-bounded vesicle;organelle;plasma membrane part;vesicle	Q08431	Q08431	MFGM_HUMAN	MFGE8	Lactadherin	MFGM_HUMAN
NaN	7.60515	NaN	8.43153	6.53876	7.90648	6.95356	8.84841	7.95271	cellular metabolic process;cellular nitrogen compound metabolic process;cellular process;metabolic process;nitrogen compound metabolic process;nucleobase-containing compound metabolic process;nucleobase-containing small molecule metabolic process;nucleoside phosphate metabolic process;nucleotide metabolic process;primary metabolic process;small molecule metabolic process	binding;catalytic activity;cation binding;hydrolase activity;ion binding;metal ion binding	extracellular membrane-bounded organelle;extracellular organelle;extracellular region part;extracellular vesicular exosome;membrane-bounded organelle;membrane-bounded vesicle;organelle;vesicle	Q08623	Q08623	HDHD1_HUMAN	PUDP	Pseudouridine-5'-phosphatase	HDHD1_HUMAN
NaN	9.80313	NaN	12.9463	13.0742	12.6863	8.2044	6.89203	NaN	anatomical structure development;biological adhesion;biological regulation;cell adhesion;cell differentiation;cell migration;cell motility;cellular component movement;cellular developmental process;cellular process;cellular response to stimulus;central nervous system neuron differentiation;developmental process;locomotion;negative regulation of biological process;negative regulation of catalytic …	binding;calcium ion binding;cation binding;cysteine-type endopeptidase inhibitor activity;endopeptidase inhibitor activity;endopeptidase regulator activity;enzyme inhibitor activity;enzyme regulator activity;ion binding;metal ion binding;metalloendopeptidase inhibitor activity;metalloenzyme inhibitor activity;metalloenzyme regulator activity;peptidase inhibitor activity;peptidase regulator activi…	axon part;cell part;cell projection part;cytoplasm;cytoskeletal part;extracellular matrix;extracellular region part;extracellular space;intracellular organelle part;intracellular part;neuromuscular junction;node of Ranvier;organelle part;postsynaptic density;proteinaceous extracellular matrix;sarcoplasm;synapse;synapse part	Q08629	Q08629;D6RB21;A0A0A0MQX7	TICN1_HUMAN	SPOCK1	Testican-1	TICN1_HUMAN
NaN	10.0004	11.5283	NaN	13.3395	NaN	12.3936	NaN	12.0544	biological regulation;cellular macromolecule metabolic process;cellular metabolic process;cellular process;cellular protein metabolic process;chaperone-mediated protein folding;macromolecule metabolic process;metabolic process;posttranscriptional regulation of gene expression;primary metabolic process;protein folding;protein metabolic process;regulation of biological process;regulation of biosynt…	adenyl nucleotide binding;adenyl ribonucleotide binding;ATP binding;binding;cytokine receptor binding;enzyme binding;kinase binding;nucleotide binding;protein binding;protein kinase binding;purine nucleotide binding;purine ribonucleoside triphosphate binding;purine ribonucleotide binding;receptor binding;ribonucleotide binding;tumor necrosis factor receptor binding;tumor necrosis factor receptor …	cell part;cytoplasmic part;extracellular membrane-bounded organelle;extracellular organelle;extracellular region part;extracellular vesicular exosome;intracellular membrane-bounded organelle;intracellular organelle;intracellular organelle lumen;intracellular organelle part;intracellular part;lipid particle;membrane;membrane-bounded organelle;membrane-bounded vesicle;membrane-enclosed lumen;mitoch…	Q12931	Q12931;I3L239;I3L0K7	TRAP1_HUMAN	TRAP1	Heat shock protein 75 kDa, mitochondrial	TRAP1_HUMAN
NaN	NaN	8.75235	9.88542	NaN	NaN	NaN	NaN	NaN	actin cytoskeleton organization;actin filament organization;actin filament-based process;activation of protein kinase activity;adaptive immune response;adaptive immune response based on somatic recombination of immune receptors built from immunoglobulin superfamily domains;amyloid precursor protein metabolic process;anatomical structure development;anatomical structure morphogenesis;axon guidance…	binding;catalytic activity;channel regulator activity;cytoskeletal protein binding;enzyme binding;glutamate receptor binding;guanylate kinase activity;hydrolase activity;hydrolase activity, acting on ester bonds;ion channel binding;ionotropic glutamate receptor binding;kinase activity;kinase binding;L27 domain binding;mitogen-activated protein kinase kinase binding;nucleobase-containing compound …	axon part;basal lamina;basolateral plasma membrane;cell junction;cell part;cell projection membrane;cell projection part;cell-cell contact zone;cell-cell junction;cytoplasm;cytoplasmic part;cytoskeletal part;cytosol;endoplasmic reticulum;endoplasmic reticulum membrane;endoplasmic reticulum part;extracellular matrix part;extracellular membrane-bounded organelle;extracellular organelle;extracellula…	Q12959	Q12959;A0A590UJC5;A0A590UJR4;A0A590UJ81;A0A590UJ08;A0A590UJZ4;A0A590UJ95;A0A590UJ25;A0A590UK02;A0A590UJ29;A0A0C4DFT3;A0A590UJ86;A0A590UK48;A0A590UJ64;A0A590UJR5;A0A590UJX2;A0A590UJD9;C9IYP1;A0A590UJS9;A0A590UKA8;A0A590UK81;E7EQD7;A0A590UK52;A0A590UJ68;C9JN61;A0A590UJ18;A0A590UJL2;A0A590UK70;H7C166;B4E2H8	DLG1_HUMAN	DLG1	Disks large homolog 1	DLG1_HUMAN
NaN	9.42468	9.84917	9.30723	8.74458	9.53355	9.3374	8.34222	8.01872	4-hydroxyproline metabolic process;amine metabolic process;anatomical structure development;biological regulation;carboxylic acid metabolic process;cell redox homeostasis;cellular amine metabolic process;cellular amino acid metabolic process;cellular component organization;cellular component organization at cellular level;cellular component organization or biogenesis;cellular component organizati…	antioxidant activity;catalytic activity;oxidoreductase activity;oxidoreductase activity, acting on paired donors, with incorporation or reduction of molecular oxygen;oxidoreductase activity, acting on peroxide as acceptor;peroxidase activity;peroxiredoxin activity;thioredoxin peroxidase activity	cell part;cytoplasmic part;cytosol;endoplasmic reticulum;extracellular membrane-bounded organelle;extracellular organelle;extracellular region part;extracellular space;extracellular vesicular exosome;intracellular membrane-bounded organelle;intracellular organelle;intracellular part;membrane-bounded organelle;membrane-bounded vesicle;mitochondrion;nucleus;organelle;smooth endoplasmic reticulum;ve…	Q13162	Q13162;H7C3T4	PRDX4_HUMAN	PRDX4	Peroxiredoxin-4	PRDX4_HUMAN
NaN	8.94334	9.59727	NaN	NaN	NaN	8.26707	9.02794	NaN	biological regulation;cell proliferation;cellular process;cellular response to stimulus;regulation of biological process;regulation of cellular process;response to stimulus;signal transduction			Q13442	Q13442	HAP28_HUMAN	PDAP1	28 kDa heat- and acid-stable phosphoprotein	HAP28_HUMAN
NaN	NaN	9.75934	NaN	7.99799	NaN	NaN	NaN	NaN	activation of immune response;activation of innate immune response;antigen receptor-mediated signaling pathway;B cell receptor signaling pathway;biological regulation;cell migration;cell motility;cell surface receptor linked signaling pathway;cellular component movement;cellular process;cellular response to stimulus;cellular response to stress;cytokine production;defense response;immune response;…	binding;core promoter proximal region DNA binding;core promoter proximal region sequence-specific DNA binding;DNA binding;nucleic acid binding;nucleic acid binding transcription factor activity;regulatory region DNA binding;regulatory region nucleic acid binding;RNA polymerase II core promoter proximal region sequence-specific DNA binding;RNA polymerase II core promoter proximal region sequence-s…	actin cytoskeleton;cell part;cytoplasm;cytoplasmic part;cytoskeleton;cytosol;intracellular membrane-bounded organelle;intracellular non-membrane-bounded organelle;intracellular organelle;intracellular organelle part;intracellular part;macromolecular complex;membrane;membrane-bounded organelle;non-membrane-bounded organelle;nuclear part;nucleoplasm;nucleus;organelle;organelle part;plasma membrane;…	Q13469	Q13469	NFAC2_HUMAN	NFATC2	Nuclear factor of activated T-cells, cytoplasmic 2	NFAC2_HUMAN
NaN	NaN	8.07617	8.16958	8.54265	8.84856	7.78936	7.88972	7.64666	biological adhesion;biological regulation;cell adhesion;cell-cell adhesion;cellular process;chordate embryonic development;developmental process;embryo development;embryo development ending in birth or egg hatching;homophilic cell adhesion;in utero embryonic development;posttranscriptional regulation of gene expression;protein stabilization;regulation of biological process;regulation of biologica…	binding;calcium ion binding;cation binding;gamma-catenin binding;ion binding;metal ion binding;protein binding	anchoring junction;cell junction;cell part;cell-cell junction;cytoplasm;desmosome;extracellular region;integral to membrane;intracellular part;intrinsic to membrane;membrane;membrane part;plasma membrane	Q14574	Q14574	DSC3_HUMAN	DSC3	Desmocollin-3	DSC3_HUMAN
NaN	9.58896	8.46997	8.10675	8.02345	7.56932	8.62417	8.50417	9.0243	actin cytoskeleton organization;actin filament-based process;actomyosin structure organization;cell differentiation;cellular component organization;cellular component organization at cellular level;cellular component organization or biogenesis;cellular component organization or biogenesis at cellular level;cellular developmental process;cellular process;cytoskeleton organization;developmental pro…		actin cytoskeleton;adherens junction;anchoring junction;cell junction;cell part;cell-substrate adherens junction;cell-substrate junction;cytoplasm;cytoskeleton;focal adhesion;intracellular non-membrane-bounded organelle;intracellular organelle;intracellular part;non-membrane-bounded organelle;organelle	Q15417	Q15417;E9PDU6	CNN3_HUMAN	CNN3	Calponin-3	CNN3_HUMAN
NaN	NaN	9.50603	10.1797	10.5552	9.85135	8.32725	8.31621	9.2658	amine transport;amino acid transport;carboxylic acid transport;cellular process;establishment of localization;extracellular amino acid transport;extracellular transport;glutamine transport;ion transport;neutral amino acid transport;nitrogen compound transport;organic acid transport;organic substance transport;transmembrane transport;transport	active transmembrane transporter activity;amine transmembrane transporter activity;amino acid transmembrane transporter activity;anion transmembrane transporter activity;anion:cation symporter activity;carboxylic acid transmembrane transporter activity;cation transmembrane transporter activity;dicarboxylic acid transmembrane transporter activity;inorganic cation transmembrane transporter activity…	cell part;cytoplasmic membrane-bounded vesicle;cytoplasmic part;cytoplasmic vesicle;extracellular membrane-bounded organelle;extracellular organelle;extracellular region part;extracellular vesicular exosome;Golgi apparatus;integral to membrane;integral to plasma membrane;intracellular membrane-bounded organelle;intracellular organelle;intracellular part;intrinsic to membrane;intrinsic to plasma m…	Q15758	Q15758;M0QX44;M0QXM4	AAAT_HUMAN	SLC1A5	Neutral amino acid transporter B(0)	AAAT_HUMAN
NaN	9.0886	11.2529	9.67283	9.56937	10.1029	9.41877	9.54352	10.1885	actin cytoskeleton organization;actin filament bundle assembly;actin filament organization;actin filament-based process;cell migration;cell motility;cell proliferation;cellular component assembly;cellular component assembly at cellular level;cellular component movement;cellular component organization;cellular component organization at cellular level;cellular component organization or biogenesis;c…	actin binding;actin filament binding;binding;cytoskeletal protein binding;drug binding;protein binding	actin cytoskeleton;actin filament bundle;actomyosin;cell junction;cell part;cell projection;cytoplasm;cytoplasmic part;cytoskeletal part;cytoskeleton;cytosol;extracellular membrane-bounded organelle;extracellular organelle;extracellular region part;extracellular vesicular exosome;filopodium;intracellular non-membrane-bounded organelle;intracellular organelle;intracellular organelle part;intracell…	Q16658	Q16658	FSCN1_HUMAN	FSCN1	Fascin	FSCN1_HUMAN
NaN	10.0465	NaN	10.0715	10.2133	9.64218	9.67267	9.78301	9.89043	alcohol metabolic process;biosynthetic process;carbohydrate biosynthetic process;carbohydrate metabolic process;carboxylic acid biosynthetic process;carboxylic acid metabolic process;cellular biosynthetic process;cellular carbohydrate biosynthetic process;cellular carbohydrate metabolic process;cellular glucan metabolic process;cellular glucuronidation;cellular ketone metabolic process;cellular m…	binding;carbohydrate binding;catalytic activity;cation binding;glucose binding;identical protein binding;ion binding;metal ion binding;monosaccharide binding;nucleotide binding;nucleotidyltransferase activity;protein binding;pyrimidine nucleotide binding;pyrimidine ribonucleotide binding;ribonucleotide binding;sugar binding;transferase activity;transferase activity, transferring phosphorus-contai…	cell part;cytoplasmic part;cytosol;extracellular membrane-bounded organelle;extracellular organelle;extracellular region part;extracellular vesicular exosome;intracellular membrane-bounded organelle;intracellular organelle;intracellular part;membrane-bounded organelle;membrane-bounded vesicle;nucleus;organelle;vesicle	Q16851	Q16851;C9JQU9;C9JTZ5;C9JUW1;E7EUC7;C9JVG3;A0A087WYS1;C9JWG0;C9JNZ1	UGPA_HUMAN	UGP2	UTP--glucose-1-phosphate uridylyltransferase	UGPA_HUMAN
NaN	9.31274	NaN	9.99067	9.00298	10.3955	8.79661	8.48551	9.46245	biosynthetic process;catabolic process;cellular biosynthetic process;cellular lipid metabolic process;cellular metabolic process;cellular process;glycerolipid biosynthetic process;glycerolipid metabolic process;glycerophospholipid biosynthetic process;glycerophospholipid metabolic process;lipid biosynthetic process;lipid catabolic process;lipid metabolic process;metabolic process;organophosphate …	catalytic activity;hydrolase activity	cell part;cytoplasmic part;cytosol;intracellular membrane-bounded organelle;intracellular organelle;intracellular part;lysosome;lytic vacuole;membrane-bounded organelle;organelle;vacuole	Q6P4A8	Q6P4A8	PLBL1_HUMAN	PLBD1	Phospholipase B-like 1	PLBL1_HUMAN
NaN	NaN	6.18922	9.82696	9.54163	8.61623	8.58016	8.44115	8.32402	biological regulation;cell differentiation;cellular component assembly;cellular component assembly at cellular level;cellular component organization;cellular component organization at cellular level;cellular component organization or biogenesis;cellular component organization or biogenesis at cellular level;cellular developmental process;cellular macromolecular complex assembly;cellular macromole…		cell part;cullin-RING ubiquitin ligase complex;cytoplasm;extracellular membrane-bounded organelle;extracellular organelle;extracellular region part;extracellular vesicular exosome;intracellular membrane-bounded organelle;intracellular organelle;intracellular organelle part;intracellular part;macromolecular complex;membrane;membrane-bounded organelle;membrane-bounded vesicle;nuclear part;nucleopla…	Q86VP6	Q86VP6;A0A0C4DGH5	CAND1_HUMAN	CAND1	Cullin-associated NEDD8-dissociated protein 1	CAND1_HUMAN
NaN	7.235	8.09402	9.246	9.92916	9.19807	8.71657	8.29266	9.17648	amine metabolic process;aminoglycan catabolic process;aminoglycan metabolic process;biological regulation;carbohydrate catabolic process;carbohydrate metabolic process;catabolic process;glycosaminoglycan catabolic process;glycosaminoglycan metabolic process;hyaluronan catabolic process;hyaluronan metabolic process;macromolecule catabolic process;macromolecule metabolic process;metabolic process;m…	binding;carbohydrate binding;catalytic activity;clathrin binding;clathrin heavy chain binding;ER retention sequence binding;glycosaminoglycan binding;hexosaminidase activity;hyaluronic acid binding;hyalurononglucosaminidase activity;hydrolase activity;hydrolase activity, acting on glycosyl bonds;hydrolase activity, hydrolyzing O-glycosyl compounds;pattern binding;peptide binding;polysaccharide bi…	cell part;clathrin coated vesicle membrane;coated pit;coated vesicle membrane;cytoplasm;cytoplasmic part;cytoplasmic vesicle membrane;cytoplasmic vesicle part;endoplasmic reticulum;extracellular region;intracellular membrane-bounded organelle;intracellular organelle;intracellular organelle part;intracellular part;membrane;membrane part;membrane-bounded organelle;nucleus;organelle;organelle membra…	Q8WUJ3	Q8WUJ3	CEMIP_HUMAN	CEMIP	Cell migration-inducing and hyaluronan-binding protein	CEMIP_HUMAN
NaN	NaN	9.55958	NaN	NaN	NaN	NaN	NaN	NaN	biological regulation;cell surface receptor linked signaling pathway;cellular macromolecule metabolic process;cellular metabolic process;cellular process;cellular protein metabolic process;cellular response to stimulus;macromolecule metabolic process;macromolecule modification;metabolic process;primary metabolic process;protein metabolic process;protein modification by small protein conjugation;p…	binding;catalytic activity;cation binding;enzyme binding;ion binding;kinase binding;ligase activity;metal ion binding;protein binding;protein kinase binding;transition metal ion binding;zinc ion binding	cell part;intracellular membrane-bounded organelle;intracellular organelle;intracellular part;membrane-bounded organelle;nucleus;organelle	Q8WVD3	Q8WVD3;J3KRU4;J3QKM8;J3KSI2	RN138_HUMAN	RNF138	E3 ubiquitin-protein ligase RNF138	RN138_HUMAN
NaN	9.35368	8.67806	8.3513	9.12478	9.31641	7.60454	9.03775	9.05998	alcohol metabolic process;amine metabolic process;amine transport;biosynthetic process;cation transport;cellular amine metabolic process;cellular biogenic amine metabolic process;cellular biosynthetic process;cellular lipid metabolic process;cellular metabolic process;cellular nitrogen compound metabolic process;cellular process;choline transport;establishment of localization;ethanolamine-contain…	active transmembrane transporter activity;amine transmembrane transporter activity;choline transmembrane transporter activity;substrate-specific transmembrane transporter activity;substrate-specific transporter activity;transmembrane transporter activity;transporter activity	cell part;cytoplasmic part;extracellular membrane-bounded organelle;extracellular organelle;extracellular region part;extracellular vesicular exosome;integral to membrane;intracellular organelle part;intracellular part;intrinsic to membrane;membrane;membrane part;membrane-bounded organelle;membrane-bounded vesicle;mitochondrial membrane;mitochondrial outer membrane;mitochondrial part;organelle;or…	Q8WWI5	Q8WWI5	CTL1_HUMAN	SLC44A1	Choline transporter-like protein 1	CTL1_HUMAN
NaN	10.0547	9.47027	NaN	8.83094	10.1059	8.2928	9.67596	NaN	actin cytoskeleton organization;actin filament organization;actin filament-based movement;actin filament-based process;actin-mediated cell contraction;actin-myosin filament sliding;actomyosin structure organization;anatomical structure development;anatomical structure formation involved in morphogenesis;anatomical structure morphogenesis;biological regulation;blood coagulation;cardiac muscle cont…	actin binding;actin filament binding;actinin binding;adenyl nucleotide binding;adenyl ribonucleotide binding;alpha-actinin binding;ATP binding;binding;calcium ion binding;calmodulin binding;catalytic activity;cation binding;cytoskeletal protein binding;enzyme binding;identical protein binding;ion binding;kinase activity;kinase binding;metal ion binding;muscle alpha-actinin binding;nucleotide bind…	cell part;chromosome;condensed chromosome;condensed nuclear chromosome;contractile fiber part;cytoplasmic part;cytoskeletal part;cytosol;extracellular membrane-bounded organelle;extracellular organelle;extracellular region;extracellular region part;extracellular vesicular exosome;I band;intracellular non-membrane-bounded organelle;intracellular organelle;intracellular organelle part;intracellular…	Q8WZ42	Q8WZ42;A0A0A0MRA3;A0A0A0MTS7	TITIN_HUMAN	TTN	Titin	TITIN_HUMAN
NaN	7.39458	NaN	8.21555	9.19646	9.30196	8.19671	8.55178	NaN	biological regulation;cellular component organization;cellular component organization or biogenesis;cellular macromolecule metabolic process;cellular membrane organization;cellular metabolic process;cellular process;cellular protein metabolic process;cellular response to heat;cellular response to stimulus;cellular response to stress;chaperone mediated protein folding requiring cofactor;chaperone-…	adenyl nucleotide binding;adenyl ribonucleotide binding;ATP binding;binding;nucleotide binding;purine nucleotide binding;purine ribonucleoside triphosphate binding;purine ribonucleotide binding;ribonucleotide binding	cell part;cytoplasm;cytoplasmic membrane-bounded vesicle lumen;cytoplasmic part;cytoplasmic vesicle part;cytoskeletal part;cytosol;endocytic vesicle lumen;extracellular membrane-bounded organelle;extracellular organelle;extracellular region;extracellular region part;extracellular vesicular exosome;intracellular organelle part;intracellular part;macromolecular complex;membrane-bounded organelle;me…	Q92598	Q92598;A0A0A0MSM0	HS105_HUMAN	HSPH1	Heat shock protein 105 kDa	HS105_HUMAN
NaN	9.22727	NaN	8.1935	NaN	9.21502	8.11872	NaN	NaN	activation of caspase activity;anatomical structure development;biological regulation;cellular component assembly;cellular component assembly at cellular level;cellular component organization;cellular component organization at cellular level;cellular component organization or biogenesis;cellular component organization or biogenesis at cellular level;cellular macromolecular complex assembly;cellul…	binding;enzyme binding;histone binding;protein binding;RNA polymerase binding	cell part;cytoplasm;extracellular membrane-bounded organelle;extracellular organelle;extracellular region part;extracellular vesicular exosome;intracellular membrane-bounded organelle;intracellular organelle;intracellular part;membrane-bounded organelle;membrane-bounded vesicle;nucleus;organelle;vesicle	Q92688	Q92688	AN32B_HUMAN	ANP32B	Acidic leucine-rich nuclear phosphoprotein 32 family member B	AN32B_HUMAN
NaN	9.08272	8.62976	8.94635	9.69914	7.88295	8.29084	7.27174	9.12999	acrosome assembly;adherens junction organization;adhesion to host;adhesion to other organism involved in symbiotic interaction;anatomical structure development;anatomical structure formation involved in morphogenesis;anatomical structure morphogenesis;biological adhesion;biological regulation;cell adhesion;cell development;cell junction assembly;cell junction organization;cell part morphogenesis;…	binding;cell adhesion molecule binding;coreceptor activity;identical protein binding;molecular transducer activity;protein binding;protein dimerization activity;protein homodimerization activity;receptor activity;signal transducer activity;signaling receptor activity;viral receptor activity	adherens junction;anchoring junction;cell junction;cell part;cell surface;cell-cell adherens junction;cell-cell junction;cell-substrate adherens junction;cell-substrate junction;extracellular membrane-bounded organelle;extracellular organelle;extracellular region part;extracellular vesicular exosome;focal adhesion;integral to membrane;intrinsic to membrane;membrane;membrane part;membrane-bounded …	Q92692	Q92692;K7EKE8	NECT2_HUMAN	NECTIN2	Nectin-2	PVRL2_HUMAN
NaN	8.95112	7.78227	9.3908	8.16495	9.59212	9.12381	9.40218	9.28669	4-hydroxyproline metabolic process;amine metabolic process;apoptosis;apoptosis in response to endoplasmic reticulum stress;biological regulation;brown fat cell differentiation;calcium ion homeostasis;calcium ion transport;calcium ion transport into cytosol;carboxylic acid metabolic process;cation homeostasis;cation transport;cell death;cell differentiation;cell redox homeostasis;cellular amine me…	catalytic activity;disulfide oxidoreductase activity;intramolecular oxidoreductase activity;intramolecular oxidoreductase activity, interconverting keto- and enol-groups;intramolecular oxidoreductase activity, transposing S-S bonds;isomerase activity;oxidoreductase activity;oxidoreductase activity, acting on a sulfur group of donors;oxidoreductase activity, acting on a sulfur group of donors, dis…	cell part;cytoplasmic part;endoplasmic reticulum;endoplasmic reticulum lumen;endoplasmic reticulum membrane;endoplasmic reticulum part;intracellular membrane-bounded organelle;intracellular organelle;intracellular organelle lumen;intracellular organelle part;intracellular part;membrane;membrane part;membrane-bounded organelle;membrane-enclosed lumen;organelle;organelle lumen;organelle membrane;or…	Q96HE7	Q96HE7;G3V3E6;G3V503	ERO1A_HUMAN	ERO1A	ERO1-like protein alpha	ERO1A_HUMAN
NaN	9.6	NaN	7.78402	8.64964	8.94894	7.29913	8.31735	9.07207	amine biosynthetic process;amine metabolic process;biosynthetic process;carboxylic acid biosynthetic process;carboxylic acid metabolic process;cellular amine metabolic process;cellular amino acid biosynthetic process;cellular amino acid metabolic process;cellular biosynthetic process;cellular ketone metabolic process;cellular metabolic process;cellular modified amino acid biosynthetic process;cel…	binding;carboxypeptidase activity;catalytic activity;cation binding;dipeptidase activity;exopeptidase activity;hydrolase activity;ion binding;metal ion binding;metallopeptidase activity;peptidase activity;peptidase activity, acting on L-amino acid peptides;tripeptidase activity	cell part;cytoplasmic part;cytosol;extracellular membrane-bounded organelle;extracellular organelle;extracellular region part;extracellular vesicular exosome;intracellular part;membrane-bounded organelle;membrane-bounded vesicle;organelle;vesicle	Q96KP4	Q96KP4	CNDP2_HUMAN	CNDP2	Cytosolic non-specific dipeptidase	CNDP2_HUMAN
NaN	9.89822	NaN	8.58508	8.26428	7.62092	7.95459	NaN	NaN			cell junction;cell part;cytoplasm;cytoskeletal part;intracellular organelle part;intracellular part;membrane;organelle part;postsynaptic density;postsynaptic membrane;synapse part;synaptic membrane	Q96NW7	Q96NW7;A0A075B6E9;A0A494C1A4	LRRC7_HUMAN	LRRC7	Leucine-rich repeat-containing protein 7	LRRC7_HUMAN
NaN	NaN	9.777	9.17322	9.68154	9.31062	NaN	NaN	NaN	binding of sperm to zona pellucida;cell recognition;cell-cell recognition;cellular macromolecule metabolic process;cellular metabolic process;cellular process;cellular process involved in reproduction;cellular protein metabolic process;'de novo' posttranslational protein folding;'de novo' protein folding;macromolecule metabolic process;metabolic process;primary metabolic process;protein folding;p…	adenyl nucleotide binding;adenyl ribonucleotide binding;ATP binding;binding;nucleotide binding;protein binding;purine nucleotide binding;purine ribonucleoside triphosphate binding;purine ribonucleotide binding;ribonucleotide binding;unfolded protein binding	cell body;cell part;chaperonin-containing T-complex;cytoplasm;cytoplasmic part;cytoskeletal part;cytosol;cytosolic part;extracellular membrane-bounded organelle;extracellular organelle;extracellular region part;extracellular vesicular exosome;intracellular membrane-bounded organelle;intracellular organelle;intracellular organelle part;intracellular part;macromolecular complex;membrane-bounded org…	Q99832	Q99832	TCPH_HUMAN	CCT7	T-complex protein 1 subunit eta	TCPH_HUMAN
NaN	7.06671	NaN	NaN	7.81363	7.07895	7.88872	7.60625	8.53808	establishment of localization;lipid transport;organic substance transport;transport	binding;cation binding;ion binding;lipid binding;metal ion binding;phospholipid binding	cell part;cytoplasmic part;endoplasmic reticulum part;integral to endoplasmic reticulum membrane;integral to membrane;integral to organelle membrane;intracellular organelle part;intracellular part;intrinsic to endoplasmic reticulum membrane;intrinsic to membrane;intrinsic to organelle membrane;membrane;membrane part;organelle membrane contact site;organelle part;plasma membrane	Q9BSJ8	Q9BSJ8	ESYT1_HUMAN	ESYT1	Extended synaptotagmin-1	ESYT1_HUMAN
NaN	6.88292	NaN	NaN	8.88962	7.95772	7.02849	7.48642	NaN	metabolic process	binding;catalytic activity;cation binding;hydrolase activity;hydrolase activity, acting on ester bonds;ion binding;metal ion binding;transition metal ion binding;zinc ion binding	cell part;extracellular membrane-bounded organelle;extracellular organelle;extracellular region part;extracellular vesicular exosome;intracellular membrane-bounded organelle;intracellular organelle;intracellular part;membrane-bounded organelle;membrane-bounded vesicle;nucleus;organelle;vesicle	Q9H0W9	Q9H0W9;E9PR95;E9PSC3;E9PQS1;E9PIP1;A0A1W2PRB8;E9PPB5;A0A087WT99;E9PLC5;E9PLB3	CK054_HUMAN	C11orf54	Ester hydrolase C11orf54	CK054_HUMAN
NaN	NaN	7.71895	5.46524	4.06246	6.69482	5.29581	4.71906	NaN	activation of immune response;activation of innate immune response;apoptosis;biological regulation;calcium ion homeostasis;cation homeostasis;cell death;cellular process;cellular response to stimulus;chemical homeostasis;death;defense response;defense response to bacterium;divalent inorganic cation homeostasis;homeostatic process;immune response-activating signal transduction;immune response-regu…	binding;calcium ion binding;cation binding;chemokine receptor binding;cytokine receptor binding;G-protein-coupled receptor binding;ion binding;metal ion binding;protein binding;receptor binding	cell junction;cell part;cytoplasm;cytoplasmic part;cytoskeleton;extracellular membrane-bounded organelle;extracellular organelle;extracellular region part;extracellular vesicular exosome;intracellular non-membrane-bounded organelle;intracellular organelle;intracellular organelle part;intracellular part;membrane;membrane-bounded organelle;membrane-bounded vesicle;microtubule cytoskeleton;non-membr…	Q9HCY8	Q9HCY8	S10AE_HUMAN	S100A14	Protein S100-A14	S10AE_HUMAN
NaN	7.81792	NaN	8.90413	9.70059	8.8888	6.85766	6.21415	7.60541	anatomical structure formation involved in morphogenesis;anatomical structure morphogenesis;angiogenesis;apoptosis;axonal fasciculation;biological regulation;cardiac epithelial to mesenchymal transition;cell death;cell migration;cell morphogenesis;cell morphogenesis involved in differentiation;cell motility;cell recognition;cell surface receptor linked signaling pathway;cellular component morphog…		cell body;cell part;cell projection;cytoplasmic part;endoplasmic reticulum;endoplasmic reticulum part;envelope;extracellular membrane-bounded organelle;extracellular organelle;extracellular region part;extracellular vesicular exosome;integral to endoplasmic reticulum membrane;integral to membrane;integral to organelle membrane;intracellular;intracellular membrane-bounded organelle;intracellular o…	Q9NQC3	Q9NQC3;A0A0U1RQR6;H7C106;F8W914	RTN4_HUMAN	RTN4	Reticulon-4	RTN4_HUMAN
NaN	8.29874	NaN	11.8283	11.3006	11.1106	10.926	10.5078	10.0217	adrenal gland development;anatomical structure development;anatomical structure morphogenesis;biological regulation;cell surface receptor linked signaling pathway;cellular process;cellular response to stimulus;developmental process;gland development;negative regulation of aldosterone biosynthetic process;negative regulation of aldosterone metabolic process;negative regulation of biological proces…		extracellular region part;extracellular space	Q9UBP4	Q9UBP4;E9PKW6;E9PHY3;F6SYF8;E9PKK9	DKK3_HUMAN	DKK3	Dickkopf-related protein 3	DKK3_HUMAN
NaN	14.0257	NaN	10.1464	10.8155	NaN	12.3996	12.76	13.7534	biological regulation;cAMP-mediated signaling;cell communication;cell surface receptor linked signaling pathway;cell-cell signaling;cellular process;cellular response to stimulus;cyclic-nucleotide-mediated signaling;gamma-aminobutyric acid signaling pathway;G-protein coupled receptor protein signaling pathway;G-protein signaling, coupled to cAMP nucleotide second messenger;G-protein signaling, co…	GABA receptor activity;GABA-B receptor activity;glutamate receptor activity;molecular transducer activity;receptor activity;signal transducer activity;signaling receptor activity;transmembrane signaling receptor activity	cell junction;cell part;cell projection;cytoplasm;dendrite;extracellular region;integral to membrane;integral to plasma membrane;intracellular part;intrinsic to membrane;intrinsic to plasma membrane;membrane;membrane part;neuron projection;plasma membrane;plasma membrane part;postsynaptic membrane;presynaptic membrane;synapse part;synaptic membrane	Q9UBS5	Q9UBS5;A0A140TA42;A0A0G2JKF9;A0A140T9S4	GABR1_HUMAN	GABBR1	Gamma-aminobutyric acid type B receptor subunit 1	GABR1_HUMAN
NaN	NaN	9.80503	9.5636	9.09304	9.80586	8.75833	8.80447	NaN	biosynthetic process;carbohydrate biosynthetic process;carbohydrate catabolic process;carbohydrate metabolic process;catabolic process;cellular carbohydrate metabolic process;cellular catabolic process;cellular lipid catabolic process;cellular lipid metabolic process;cellular macromolecule metabolic process;cellular metabolic process;cellular process;cellular protein metabolic process;ceramide me…		cell part;cytoplasm;cytoplasmic part;cytosol;intracellular part	Q9Y3R4	Q9Y3R4	NEUR2_HUMAN	NEU2	Sialidase-2	NEUR2_HUMAN
NaN	7.09223	NaN	8.51081	8.5982	8.84166	8.16039	8.7788	8.2587	biological regulation;cellular component organization;cellular component organization or biogenesis;cellular macromolecule metabolic process;cellular membrane organization;cellular metabolic process;cellular process;cellular protein metabolic process;cellular response to chemical stimulus;cellular response to hypoxia;cellular response to organic substance;cellular response to oxygen levels;cellul…	adenyl nucleotide binding;adenyl ribonucleotide binding;ATP binding;binding;chaperone binding;nucleotide binding;protein binding;purine nucleotide binding;purine ribonucleoside triphosphate binding;purine ribonucleotide binding;ribonucleotide binding	adherens junction;anchoring junction;cell junction;cell part;cell-substrate adherens junction;cell-substrate junction;cytoplasmic membrane-bounded vesicle lumen;cytoplasmic part;cytoplasmic vesicle part;endocytic vesicle lumen;endoplasmic reticulum;endoplasmic reticulum lumen;endoplasmic reticulum part;extracellular membrane-bounded organelle;extracellular organelle;extracellular region;extracell…	Q9Y4L1	Q9Y4L1;A0A494C039;A0A087X054	HYOU1_HUMAN	HYOU1	Hypoxia up-regulated protein 1	HYOU1_HUMAN
NaN	7.36381	NaN	NaN	NaN	NaN	8.02848	8.39232	NaN	biological regulation;cellular chemical homeostasis;cellular component organization;cellular component organization at cellular level;cellular component organization or biogenesis;cellular component organization or biogenesis at cellular level;cellular homeostasis;cellular ion homeostasis;cellular membrane organization;cellular process;chemical homeostasis;homeostatic process;ion homeostasis;memb…		cell part;cytoplasm;cytoplasmic part;extracellular membrane-bounded organelle;extracellular organelle;extracellular region part;extracellular vesicular exosome;intracellular membrane-bounded organelle;intracellular organelle;intracellular part;membrane-bounded organelle;membrane-bounded vesicle;mitochondrion;organelle;vesicle	Q9Y5Z4	Q9Y5Z4	HEBP2_HUMAN	HEBP2	Heme-binding protein 2	HEBP2_HUMAN
NaN	NaN	12.3361	NaN	10.3235	9.48761	8.88537	8.23913	10.8219	biological regulation;cellular component organization;cellular component organization at cellular level;cellular component organization or biogenesis;cellular component organization or biogenesis at cellular level;cellular membrane organization;cellular process;endomembrane system organization;establishment of localization;establishment of localization in cell;establishment of protein localizatio…	ARF guanyl-nucleotide exchange factor activity;binding;cytoskeletal protein binding;enzyme regulator activity;GTPase regulator activity;guanyl-nucleotide exchange factor activity;myosin binding;nucleoside-triphosphatase regulator activity;protein binding;protein kinase A binding;protein kinase A regulatory subunit binding;small GTPase regulator activity	cell part;cytoplasm;cytoplasmic part;cytosol;Golgi apparatus;Golgi apparatus part;Golgi membrane;intracellular membrane-bounded organelle;intracellular non-membrane-bounded organelle;intracellular organelle;intracellular organelle part;intracellular part;macromolecular complex;membrane;membrane-bounded organelle;non-membrane-bounded organelle;nuclear matrix;nuclear part;nucleolus;nucleoplasm;orga…	Q9Y6D6	Q9Y6D6;E5RHL7;E5RIF2	BIG1_HUMAN	ARFGEF1	Brefeldin A-inhibited guanine nucleotide-exchange protein 1	BIG1_HUMAN

## Sheet: Present  L37AY40A but not ctrl 
AN_1	AN_2	AN	Ctrl_1	Ctrl_2	Ctrl	Mut_1	Mut_2	Mut	GOBP name	GOMF name	GOCC name	Protein.Group	Protein.Ids	Protein.Names	Genes	First.Protein.Description	UniProt names
11.0956	11.2625	10.5389	NaN	NaN	NaN	11.8741	11.5815	11.2913	activation of immune response;biological regulation;complement activation;complement activation, alternative pathway;defense response;humoral immune response;immune effector process;immune response;immune system process;innate immune response;macromolecule metabolic process;metabolic process;positive regulation of biological process;positive regulation of immune response;positive regulation of im…	binding;catalytic activity;complement binding;endopeptidase activity;hydrolase activity;peptidase activity;peptidase activity, acting on L-amino acid peptides;protein binding;serine hydrolase activity;serine-type endopeptidase activity;serine-type peptidase activity	blood microparticle;cell part;extracellular membrane-bounded organelle;extracellular organelle;extracellular region;extracellular region part;extracellular space;extracellular vesicular exosome;membrane;membrane-bounded organelle;membrane-bounded vesicle;organelle;plasma membrane;vesicle	P00751	P00751;A0A0G2JH38;B4E1Z4;E7ETN3	CFAB_HUMAN	CFB	Complement factor B	CFAB_HUMAN
11.9091	11.5329	10.6695	NaN	NaN	NaN	11.2855	10.6848	10.6424	anatomical structure development;biological regulation;blood circulation;cell activation;cell chemotaxis;cell communication;cell migration;cell motility;cell surface receptor linked signaling pathway;cell-cell signaling;cellular component movement;cellular process;cellular response to biotic stimulus;cellular response to chemical stimulus;cellular response to cytokine stimulus;cellular response t…	binding;cAMP-dependent protein kinase regulator activity;carbohydrate binding;chemokine activity;chemokine receptor binding;CXCR chemokine receptor binding;CXCR3 chemokine receptor binding;cytokine activity;cytokine receptor binding;enzyme regulator activity;glycosaminoglycan binding;G-protein-coupled receptor binding;heparin binding;kinase regulator activity;pattern binding;polysaccharide bindin…	cell part;external side of plasma membrane;extracellular region;extracellular region part;extracellular space;membrane part;plasma membrane part	P02778	P02778	CXL10_HUMAN	CXCL10	C-X-C motif chemokine 10	CXL10_HUMAN
NaN	10.1161	NaN	NaN	NaN	NaN	9.81931	9.87282	10.5764		binding;catalytic activity;coenzyme binding;cofactor binding;flavin adenine dinucleotide binding;oxidoreductase activity;oxidoreductase activity, acting on the CH-CH group of donors	cell part;cytoplasmic part;intracellular membrane-bounded organelle;intracellular organelle;intracellular part;membrane-bounded organelle;mitochondrion;organelle	K7EKT3	K7EKT3	K7EKT3_HUMAN	GCDH	Glutaryl-CoA dehydrogenase, mitochondrial (Fragment)	K7EKT3_HUMAN
11.4092	11.1438	9.45714	NaN	NaN	NaN	10.2823	10.3583	10.2136	aging;anatomical structure formation involved in morphogenesis;anatomical structure morphogenesis;angiogenesis;astrocyte cell migration;biological adhesion;biological regulation;calcium ion homeostasis;cation homeostasis;cell adhesion;cell chemotaxis;cell communication;cell migration;cell motility;cell surface receptor linked signaling pathway;cellular calcium ion homeostasis;cellular cation home…	binding;carbohydrate binding;catalytic activity;CCR chemokine receptor binding;CCR2 chemokine receptor binding;chemokine activity;chemokine receptor binding;cytokine activity;cytokine receptor binding;glycosaminoglycan binding;G-protein-coupled receptor binding;heparin binding;kinase activity;pattern binding;phosphotransferase activity, alcohol group as acceptor;polysaccharide binding;protein bin…	axon;axon part;axon terminus;cell part;cell projection;cell projection part;C-fiber;cytoplasmic membrane-bounded vesicle;cytoplasmic part;cytoplasmic vesicle;dendrite;endocytic vesicle;endoplasmic reticulum;extracellular region;extracellular region part;extracellular space;intracellular membrane-bounded organelle;intracellular organelle;intracellular part;membrane-bounded organelle;membrane-bound…	P13500	P13500	CCL2_HUMAN	CCL2	C-C motif chemokine 2	CCL2_HUMAN
NaN	NaN	NaN	NaN	NaN	NaN	8.18248	8.52928	10.1374	amine metabolic process;aminoglycan biosynthetic process;aminoglycan metabolic process;biosynthetic process;carbohydrate biosynthetic process;carbohydrate metabolic process;cellular biosynthetic process;cellular carbohydrate metabolic process;cellular macromolecule metabolic process;cellular metabolic process;cellular process;cellular protein metabolic process;dolichol-linked oligosaccharide bios…	beta-galactoside alpha-2,3-sialyltransferase activity;catalytic activity;N-acetyllactosaminide alpha-2,3-sialyltransferase activity;sialyltransferase activity;transferase activity;transferase activity, transferring glycosyl groups	cell part;cytoplasmic part;extracellular region;Golgi apparatus part;Golgi cisterna membrane;Golgi membrane;integral to Golgi membrane;integral to membrane;integral to organelle membrane;intracellular organelle part;intracellular part;intrinsic to Golgi membrane;intrinsic to membrane;intrinsic to organelle membrane;membrane;membrane part;organelle membrane;organelle part	Q11203	Q11203;A0A2R8Y6L4;A0A2U3TZM2;A0A2U3TZH9;A0A2U3U052;A0A2U3TZK9;A0A2R8YFA0;A0A2R8Y7J2	SIAT6_HUMAN	ST3GAL3	CMP-N-acetylneuraminate-beta-1,4-galactoside alpha-2,3-sialyltransferase	SIAT6_HUMAN
NaN	NaN	NaN	NaN	NaN	NaN	9.3464	7.21508	9.83718	antigen processing and presentation;antigen processing and presentation of peptide antigen;antigen processing and presentation of peptide antigen via MHC class I;apoptosis;biological regulation;calcium ion homeostasis;calcium-mediated signaling;calcium-mediated signaling using intracellular calcium source;cation homeostasis;cell death;cellular calcium ion homeostasis;cellular cation homeostasis;c…		cell part;clathrin-coated vesicle;coated vesicle;cytoplasmic membrane-bounded vesicle;cytoplasmic part;cytoplasmic vesicle;cytosol;endoplasmic reticulum;endoplasmic reticulum membrane;endoplasmic reticulum part;endoplasmic reticulum-Golgi intermediate compartment membrane;Golgi apparatus part;Golgi cisterna membrane;Golgi membrane;integral to endoplasmic reticulum membrane;integral to lumenal sid…	P51572	P51572;A0A2R8Y5M6	BAP31_HUMAN	BCAP31	B-cell receptor-associated protein 31	BAP31_HUMAN
8.74031	10.9189	8.71104	NaN	NaN	NaN	9.61428	9.97225	9.76109	activation of immune response;biological regulation;complement activation;complement activation, alternative pathway;defense response;humoral immune response;immune effector process;immune response;immune system process;innate immune response;macromolecule metabolic process;metabolic process;positive regulation of biological process;positive regulation of immune response;positive regulation of im…	binding;carbohydrate binding;glycoprotein binding;glycosaminoglycan binding;heparan sulfate proteoglycan binding;heparin binding;pattern binding;polysaccharide binding;protein binding;proteoglycan binding	blood microparticle;extracellular membrane-bounded organelle;extracellular organelle;extracellular region;extracellular region part;extracellular space;extracellular vesicular exosome;membrane-bounded organelle;membrane-bounded vesicle;organelle;vesicle	P08603	P08603;A0A0D9SG88;Q5TFM2	CFAH_HUMAN	CFH	Complement factor H	CFAH_HUMAN
7.5911	NaN	NaN	NaN	NaN	NaN	8.15463	8.67103	9.18384	biological regulation;biosynthetic process;cell motility;cellular biosynthetic process;cellular component movement;cellular component organization;cellular component organization or biogenesis;cellular metabolic process;cellular process;establishment of localization;fat-soluble vitamin biosynthetic process;fat-soluble vitamin metabolic process;heterocycle metabolic process;high-density lipoprotei…	binding;lipid binding	extracellular region;extracellular region part;extracellular space	P55058	P55058	PLTP_HUMAN	PLTP	Phospholipid transfer protein	PLTP_HUMAN
NaN	NaN	NaN	NaN	NaN	NaN	10.0236	9.73298	9.15753	biological regulation;calcium ion homeostasis;calcium ion transport;cation homeostasis;cation transport;cell chemotaxis;cell communication;cell migration;cell motility;cell-cell signaling;cellular calcium ion homeostasis;cellular cation homeostasis;cellular chemical homeostasis;cellular component movement;cellular divalent inorganic cation homeostasis;cellular homeostasis;cellular ion homeostasis…	binding;carbohydrate binding;catalytic activity;chemokine activity;chemokine receptor binding;cytokine activity;cytokine receptor binding;enzyme activator activity;enzyme regulator activity;glycosaminoglycan binding;G-protein-coupled receptor binding;heparin binding;kinase activity;lipase activator activity;pattern binding;phospholipase activator activity;phosphotransferase activity, alcohol grou…	extracellular region part;extracellular space	P80075	P80075	CCL8_HUMAN	CCL8	C-C motif chemokine 8	CCL8_HUMAN
8.92544	8.27929	NaN	NaN	NaN	NaN	8.45106	8.33899	9.05328	activation of immune response;activation of innate immune response;antigen processing and presentation;antigen processing and presentation of exogenous antigen;antigen processing and presentation of exogenous peptide antigen;antigen processing and presentation of exogenous peptide antigen via MHC class II;antigen processing and presentation of peptide antigen;antigen processing and presentation o…	catalytic activity;cysteine-type endopeptidase activity;cysteine-type peptidase activity;endopeptidase activity;hydrolase activity;peptidase activity;peptidase activity, acting on L-amino acid peptides	apical part of cell;cell part;cytoplasmic part;endosome;extracellular membrane-bounded organelle;extracellular organelle;extracellular region part;extracellular vesicular exosome;intracellular membrane-bounded organelle;intracellular organelle;intracellular organelle lumen;intracellular organelle part;intracellular part;late endosome;lysosomal lumen;lysosome;lytic vacuole;membrane-bounded organel…	Q99538	Q99538	LGMN_HUMAN	LGMN	Legumain	LGMN_HUMAN
8.5996	8.18292	7.6333	NaN	NaN	NaN	8.36686	10.1761	9.05159		endopeptidase inhibitor activity;endopeptidase regulator activity;enzyme inhibitor activity;enzyme regulator activity;peptidase inhibitor activity;peptidase regulator activity;serine-type endopeptidase inhibitor activity		C9JNG9;E7ENL6	C9JNG9;E7ENL6	C9JNG9_HUMAN;E7ENL6_HUMAN	COL6A3	Collagen alpha-3(VI) chain (Fragment)	C9JNG9_HUMAN;E7ENL6_HUMAN
7.59211	NaN	NaN	NaN	NaN	NaN	8.47345	9.28036	8.93052	anatomical structure development;biological regulation;cell chemotaxis;cell differentiation;cell migration;cell motility;cellular component movement;cellular component organization;cellular component organization at cellular level;cellular component organization or biogenesis;cellular component organization or biogenesis at cellular level;cellular developmental process;cellular macromolecule meta…	binding;carbohydrate binding;chemoattractant activity;extracellular matrix binding;IgE binding;immunoglobulin binding;laminin binding;protein binding;protein complex binding	cell part;cytoplasm;cytoplasmic part;external side of plasma membrane;extracellular matrix;extracellular membrane-bounded organelle;extracellular organelle;extracellular region part;extracellular space;extracellular vesicular exosome;immunological synapse;intracellular membrane-bounded organelle;intracellular organelle;intracellular organelle part;intracellular part;macromolecular complex;membran…	P17931	P17931	LEG3_HUMAN	LGALS3	Galectin-3	LEG3_HUMAN
8.03999	NaN	NaN	NaN	NaN	NaN	9.14959	8.78588	8.9018	biological regulation;positive regulation of catalytic activity;positive regulation of hydrolase activity;positive regulation of molecular function;positive regulation of peptidase activity;regulation of biological process;regulation of catalytic activity;regulation of hydrolase activity;regulation of metabolic process;regulation of molecular function;regulation of peptidase activity	binding;carbohydrate binding;collagen binding;enzyme activator activity;enzyme regulator activity;glycosaminoglycan binding;heparin binding;pattern binding;peptidase activator activity;peptidase regulator activity;polysaccharide binding;protein binding	extracellular membrane-bounded organelle;extracellular organelle;extracellular region part;extracellular vesicular exosome;membrane-bounded organelle;membrane-bounded vesicle;organelle;vesicle	Q9UKZ9	Q9UKZ9;C9JYX9;A0A3B3ITE8	PCOC2_HUMAN	PCOLCE2	Procollagen C-endopeptidase enhancer 2	PCOC2_HUMAN
10.0881	NaN	NaN	NaN	NaN	NaN	8.59292	9.44593	8.84736	B cell activation;B cell differentiation;biological regulation;cell activation;cell communication;cell differentiation;cell-cell signaling;cellular developmental process;cellular process;developmental process;fat cell differentiation;immune system process;leukocyte activation;leukocyte differentiation;lymphocyte activation;lymphocyte differentiation;megakaryocyte differentiation;myeloid cell diff…	binding;cytokine receptor binding;growth factor activity;growth factor receptor binding;interleukin-11 receptor binding;protein binding;receptor binding	cell part;cytoplasm;extracellular region;extracellular region part;extracellular space;intracellular part	P20809	P20809	IL11_HUMAN	IL11	Interleukin-11	IL11_HUMAN
NaN	NaN	NaN	NaN	NaN	NaN	8.64589	9.47638	8.57294	anatomical structure morphogenesis;biological adhesion;cell adhesion;cell differentiation;cell-cell adhesion;cell-matrix adhesion;cell-substrate adhesion;cellular component disassembly;cellular component disassembly at cellular level;cellular component organization;cellular component organization at cellular level;cellular component organization or biogenesis;cellular component organization or bi…	binding;carbohydrate binding;glycosaminoglycan binding;heparin binding;pattern binding;polysaccharide binding	cell junction;cell part;cell-cell junction;collagen;collagen type XIII;cytoplasmic part;endoplasmic reticulum lumen;endoplasmic reticulum part;extracellular matrix part;extracellular region;extracellular region part;intracellular organelle lumen;intracellular organelle part;intracellular part;membrane;membrane-enclosed lumen;organelle lumen;organelle part;plasma membrane;transmembrane collagen	Q5TAT6	Q5TAT6;E7EX21;A0A669KBB7	CODA1_HUMAN	COL13A1	Collagen alpha-1(XIII) chain	CODA1_HUMAN
6.85279	7.88604	8.06643	NaN	NaN	NaN	8.8316	8.53437	8.40927	biological regulation;cell chemotaxis;cell communication;cell migration;cell motility;cell surface receptor linked signaling pathway;cell-cell signaling;cellular component movement;cellular process;cellular response to chemical stimulus;cellular response to cytokine stimulus;cellular response to organic substance;cellular response to stimulus;chemokine-mediated signaling pathway;chemotaxis;cytoki…	binding;carbohydrate binding;chemokine activity;chemokine receptor binding;CXCR chemokine receptor binding;cytokine activity;cytokine receptor binding;glycosaminoglycan binding;G-protein-coupled receptor binding;heparin binding;pattern binding;polysaccharide binding;protein binding;receptor binding	extracellular region;extracellular region part;extracellular space	P42830;P80162	P80162;P42830;D6RF92	CXCL5_HUMAN;CXCL6_HUMAN	CXCL5;CXCL6	C-X-C motif chemokine 5	CXCL5_HUMAN;CXCL6_HUMAN
NaN	NaN	NaN	NaN	NaN	NaN	8.19968	8.52209	8.28225	alcohol metabolic process;biosynthetic process;carbohydrate biosynthetic process;carbohydrate metabolic process;cellular biosynthetic process;cellular carbohydrate biosynthetic process;cellular carbohydrate metabolic process;cellular glucan metabolic process;cellular macromolecule biosynthetic process;cellular macromolecule metabolic process;cellular metabolic process;cellular polysaccharide bios…	1,4-alpha-glucan branching enzyme activity;binding;catalytic activity;cation binding;hydrolase activity;hydrolase activity, acting on glycosyl bonds;hydrolase activity, hydrolyzing O-glycosyl compounds;ion binding;transferase activity;transferase activity, transferring glycosyl groups;transferase activity, transferring hexosyl groups	cell part;cytoplasmic part;cytosol;extracellular membrane-bounded organelle;extracellular organelle;extracellular region part;extracellular vesicular exosome;intracellular part;membrane-bounded organelle;membrane-bounded vesicle;organelle;vesicle	Q04446	Q04446;E9PGM4	GLGB_HUMAN	GBE1	1,4-alpha-glucan-branching enzyme	GLGB_HUMAN
8.2125	7.85695	NaN	NaN	NaN	NaN	8.68185	8.70393	8.23922	defense response;female pregnancy;multi-organism process;reproductive process;response to stimulus;response to stress		extracellular region	P11464;Q00887;Q00889;Q13046;Q15238;Q16557;Q9UQ74	Q00887;Q9UQ74;Q00889;Q13046;Q16557;Q15238;P11464;A0A096LNM5;A0A087WYK1;M0R276;E7EW65;A0A087WT09;M0R235;G5E9F7;E7EQY3;M0QX68;H7C1I4;M0R1G9;E7ENH0	PSG1_HUMAN;PSG3_HUMAN;PSG5_HUMAN;PSG6_HUMAN;PSG7_HUMAN;PSG8_HUMAN;PSG9_HUMAN	PSG1;PSG3;PSG5;PSG6;PSG7;PSG8;PSG9	Pregnancy-specific beta-1-glycoprotein 1	PSG1_HUMAN;PSG3_HUMAN;PSG5_HUMAN;PSG6_HUMAN;PSG7_HUMAN;PSG8_HUMAN;PSG9_HUMAN
NaN	NaN	9.2641	NaN	NaN	NaN	7.99429	7.69435	8.20947	activation of immune response;adaptive immune response;antigen receptor-mediated signaling pathway;apoptosis;axon ensheathment;B cell apoptosis;biological regulation;cell death;cell surface receptor linked signaling pathway;cellular lipid metabolic process;cellular metabolic process;cellular process;cellular response to chemical stimulus;cellular response to cytokine stimulus;cellular response to…		axon;cell part;cell projection;integral to membrane;integral to plasma membrane;intrinsic to membrane;intrinsic to plasma membrane;membrane;membrane part;neuron projection;plasma membrane;plasma membrane part	O75509	O75509	TNR21_HUMAN	TNFRSF21	Tumor necrosis factor receptor superfamily member 21	TNR21_HUMAN
8.67792	8.90765	NaN	NaN	NaN	NaN	6.8777	7.88582	6.99855	antigen processing and presentation;antigen processing and presentation of exogenous antigen;antigen processing and presentation of exogenous peptide antigen;antigen processing and presentation of exogenous peptide antigen via MHC class II;antigen processing and presentation of peptide antigen;antigen processing and presentation of peptide antigen via MHC class II;antigen processing and presentat…	adenyl nucleotide binding;adenyl ribonucleotide binding;ATP binding;binding;catalytic activity;hydrolase activity;hydrolase activity, acting on acid anhydrides;hydrolase activity, acting on acid anhydrides, in phosphorus-containing anhydrides;microtubule motor activity;motor activity;nucleoside-triphosphatase activity;nucleotide binding;purine nucleotide binding;purine ribonucleoside triphosphate…	cell part;centrosome;cytoplasmic dynein complex;cytoplasmic part;cytoskeletal part;cytosol;dynein complex;intracellular non-membrane-bounded organelle;intracellular organelle;intracellular organelle part;intracellular part;macromolecular complex;membrane;microtubule;microtubule associated complex;microtubule organizing center;non-membrane-bounded organelle;organelle;organelle part;protein complex	O43237	O43237;J3KRI4	DC1L2_HUMAN	DYNC1LI2	Cytoplasmic dynein 1 light intermediate chain 2	DC1L2_HUMAN
8.19897	NaN	NaN	NaN	NaN	NaN	7.60034	6.63191	6.69322	biological regulation;cellular component assembly;cellular component assembly at cellular level;cellular component organization;cellular component organization at cellular level;cellular component organization or biogenesis;cellular component organization or biogenesis at cellular level;cellular localization;cellular membrane fusion;cellular membrane organization;cellular process;establishment of…	binding;channel inhibitor activity;channel regulator activity;chloride channel inhibitor activity;chloride channel regulator activity;ion channel inhibitor activity;protein binding;SNAP receptor activity;SNARE binding;syntaxin binding	azurophil granule;cell part;cytoplasmic membrane-bounded vesicle;cytoplasmic part;cytoplasmic vesicle;early endosome;early endosome membrane;endocytic vesicle;endomembrane system;endosomal part;endosome;endosome membrane;extracellular membrane-bounded organelle;extracellular organelle;extracellular region part;extracellular vesicular exosome;immunological synapse;integral to membrane;intracellula…	O15400	O15400	STX7_HUMAN	STX7	Syntaxin-7	STX7_HUMAN

## Sheet: Present in Ctrl but not L37AY40
AN_1	AN_2	AN	Ctrl_1	Ctrl_2	Ctrl	Mut_1	Mut_2	Mut	GOBP name	GOMF name	GOCC name	Protein.Group	Protein.Ids	Protein.Names	Genes	First.Protein.Description	UniProt names
NaN	NaN	NaN	9.418	9.08634	7.63487	NaN	NaN	NaN	alcohol metabolic process;anatomical structure development;behavior;behavioral interaction between organisms;biological regulation;cation homeostasis;cell surface receptor linked signaling pathway;cellular cation homeostasis;cellular chemical homeostasis;cellular component organization;cellular component organization at cellular level;cellular component organization or biogenesis;cellular compone…	binding;carbohydrate binding;cation binding;DNA binding;endopeptidase inhibitor activity;endopeptidase regulator activity;enzyme inhibitor activity;enzyme regulator activity;glycosaminoglycan binding;heparin binding;identical protein binding;ion binding;metal ion binding;nucleic acid binding;pattern binding;peptidase inhibitor activity;peptidase regulator activity;polysaccharide binding;protein b…	cell part;extracellular membrane-bounded organelle;extracellular organelle;extracellular region part;extracellular vesicular exosome;integral to membrane;intracellular membrane-bounded organelle;intracellular organelle;intracellular part;intrinsic to membrane;membrane;membrane part;membrane-bounded organelle;membrane-bounded vesicle;nucleus;organelle;plasma membrane;vesicle	Q06481	Q06481;E9PQS3	APLP2_HUMAN	APLP2	Amyloid-like protein 2	APLP2_HUMAN
8.80272	8.5461	9.0307	8.72491	7.9931	7.77924	NaN	NaN	NaN	ATP biosynthetic process;ATP hydrolysis coupled proton transport;ATP metabolic process;ATP synthesis coupled proton transport;biological regulation;biosynthetic process;cation transport;cellular biosynthetic process;cellular metabolic process;cellular nitrogen compound biosynthetic process;cellular nitrogen compound metabolic process;cellular process;developmental process;electron transport chain…	active transmembrane transporter activity;adenyl nucleotide binding;adenyl ribonucleotide binding;ATP binding;ATPase activity;ATPase activity, coupled;ATPase activity, coupled to movement of substances;ATPase activity, coupled to transmembrane movement of ions;ATPase activity, coupled to transmembrane movement of substances;binding;catalytic activity;cation transmembrane transporter activity;cati…	cell part;cytoplasmic part;extracellular membrane-bounded organelle;extracellular organelle;extracellular region part;extracellular vesicular exosome;intracellular membrane-bounded organelle;intracellular organelle;intracellular organelle lumen;intracellular organelle part;intracellular part;macromolecular complex;membrane;membrane part;membrane-bounded organelle;membrane-bounded vesicle;membrane…	P25705	P25705;K7EK77;K7EJP1;K7ERX7;K7EQH4	ATPA_HUMAN	ATP5F1A	ATP synthase subunit alpha, mitochondrial	ATPA_HUMAN
NaN	NaN	NaN	7.64537	8.44211	7.91424	NaN	NaN	NaN	anatomical structure formation involved in morphogenesis;angiogenesis;biological regulation;developmental process;positive regulation of biological process;positive regulation of cell proliferation;positive regulation of cellular process;regulation of biological process;regulation of cell growth;regulation of cell proliferation;regulation of cellular component organization;regulation of cellular …	binding;growth factor receptor binding;hepatocyte growth factor receptor binding;integrin binding;protein binding;protein complex binding;receptor binding	extracellular region	Q9NQ30	Q9NQ30	ESM1_HUMAN	ESM1	Endothelial cell-specific molecule 1	ESM1_HUMAN
NaN	NaN	NaN	8.63384	7.92525	8.0224	NaN	NaN	NaN	ATP-dependent chromatin remodeling;cellular component organization;cellular component organization at cellular level;cellular component organization or biogenesis;cellular component organization or biogenesis at cellular level;cellular macromolecular complex subunit organization;cellular process;chromatin modification;chromatin organization;chromatin remodeling;chromosome organization;histone exc…	binding;enzyme inhibitor activity;enzyme regulator activity;histone binding;phosphatase inhibitor activity;phosphatase regulator activity;protein binding	cell part;chromatin remodeling complex;chromosomal part;cytoplasmic membrane-bounded vesicle;cytoplasmic part;cytoplasmic vesicle;intracellular membrane-bounded organelle;intracellular organelle;intracellular organelle part;intracellular part;macromolecular complex;membrane-bounded organelle;membrane-bounded vesicle;nuclear chromosome part;nuclear part;nucleus;organelle;organelle part;protein com…	Q9BTT0	Q9BTT0;E9PLC4;Q5TB19	AN32E_HUMAN	ANP32E	Acidic leucine-rich nuclear phosphoprotein 32 family member E	AN32E_HUMAN
NaN	NaN	8.02824	8.69606	8.85962	8.07769	NaN	NaN	NaN	activation of immune response;activation of innate immune response;anaphase-promoting complex-dependent proteasomal ubiquitin-dependent protein catabolic process;antigen processing and presentation;antigen processing and presentation of exogenous antigen;antigen processing and presentation of exogenous peptide antigen;antigen processing and presentation of exogenous peptide antigen via MHC class …	adenyl nucleotide binding;adenyl ribonucleotide binding;ATP binding;ATPase activity;binding;catalytic activity;hydrolase activity;hydrolase activity, acting on acid anhydrides;hydrolase activity, acting on acid anhydrides, in phosphorus-containing anhydrides;nucleoside-triphosphatase activity;nucleotide binding;protein binding;purine nucleotide binding;purine ribonucleoside triphosphate binding;p…	cell junction;cell part;cytoplasm;cytoplasmic part;cytosol;cytosolic part;cytosolic proteasome complex;intracellular membrane-bounded organelle;intracellular organelle;intracellular organelle part;intracellular part;macromolecular complex;membrane;membrane-bounded organelle;nuclear part;nuclear proteasome complex;nucleoplasm;nucleus;organelle;organelle part;proteasome accessory complex;proteasome…	P62191	P62191	PRS4_HUMAN	PSMC1	26S proteasome regulatory subunit 4	PRS4_HUMAN
NaN	8.84274	9.26441	8.28935	8.61935	8.08807	NaN	NaN	NaN	biological regulation;biosynthetic process;catabolic process;cellular biosynthetic process;cellular catabolic process;cellular component disassembly;cellular component disassembly at cellular level;cellular component organization;cellular component organization at cellular level;cellular component organization or biogenesis;cellular component organization or biogenesis at cellular level;cellular …	binding;mRNA binding;nucleic acid binding;RNA binding;structural constituent of ribosome;structural molecule activity	cell part;cytoplasm;cytoplasmic part;cytosol;cytosolic small ribosomal subunit;extracellular membrane-bounded organelle;extracellular organelle;extracellular region part;extracellular vesicular exosome;intracellular non-membrane-bounded organelle;intracellular organelle;intracellular organelle part;intracellular part;macromolecular complex;membrane;membrane-bounded organelle;membrane-bounded vesi…	P62854	P62854	RS26_HUMAN	RPS26	40S ribosomal protein S26	RS26_HUMAN
NaN	NaN	9.55452	9.95527	10.2366	8.33889	NaN	NaN	NaN	biosynthetic process;catabolic process;cellular biosynthetic process;cellular catabolic process;cellular component biogenesis;cellular component biogenesis at cellular level;cellular component disassembly;cellular component disassembly at cellular level;cellular component organization;cellular component organization at cellular level;cellular component organization or biogenesis;cellular componen…	binding;nucleic acid binding;RNA binding;structural constituent of ribosome;structural molecule activity	adherens junction;anchoring junction;cell junction;cell part;cell-substrate adherens junction;cell-substrate junction;cytoplasmic part;cytosol;cytosolic small ribosomal subunit;extracellular membrane-bounded organelle;extracellular organelle;extracellular region part;extracellular vesicular exosome;focal adhesion;intracellular organelle part;intracellular part;macromolecular complex;membrane;memb…	P62249	P62249;M0R210	RS16_HUMAN	RPS16	40S ribosomal protein S16	RS16_HUMAN
NaN	NaN	NaN	8.99337	9.01351	8.42978	NaN	NaN	NaN	anatomical structure development;biological regulation;bone development;cell growth;cellular component organization;cellular component organization at cellular level;cellular component organization or biogenesis;cellular component organization or biogenesis at cellular level;cellular macromolecule metabolic process;cellular metabolic process;cellular process;cellular protein metabolic process;cha…	binding;carboxylic acid binding;catalytic activity;cation binding;ion binding;iron ion binding;L-ascorbic acid binding;metal ion binding;oxidoreductase activity;oxidoreductase activity, acting on paired donors, with incorporation or reduction of molecular oxygen;oxidoreductase activity, acting on paired donors, with incorporation or reduction of molecular oxygen, 2-oxoglutarate as one donor, and …	cell part;cytoplasmic part;endoplasmic reticulum;endoplasmic reticulum lumen;endoplasmic reticulum part;extracellular matrix;extracellular membrane-bounded organelle;extracellular organelle;extracellular region part;extracellular vesicular exosome;intracellular membrane-bounded organelle;intracellular organelle;intracellular organelle lumen;intracellular organelle part;intracellular part;macromol…	Q32P28	Q32P28	P3H1_HUMAN	P3H1	Prolyl 3-hydroxylase 1	P3H1_HUMAN
NaN	NaN	NaN	9.10977	9.70876	8.47079	NaN	NaN	NaN	anatomical structure development;anatomical structure morphogenesis;biological regulation;biosynthetic process;cell part morphogenesis;cell projection morphogenesis;cell projection organization;cell surface receptor linked signaling pathway;cellular biosynthetic process;cellular component morphogenesis;cellular component organization;cellular component organization at cellular level;cellular comp…	binding;cation binding;ion binding;metal ion binding;nucleic acid binding;RNA binding;snRNA binding;U2 snRNA binding	cell part;cytoplasm;intracellular organelle part;intracellular part;macromolecular complex;nuclear part;nucleoplasm;organelle part;ribonucleoprotein complex	P10155	P10155	RO60_HUMAN	RO60	60 kDa SS-A/Ro ribonucleoprotein	RO60_HUMAN
NaN	NaN	NaN	9.25941	8.65614	8.4814	NaN	NaN	NaN	biosynthetic process;catabolic process;cellular biosynthetic process;cellular catabolic process;cellular component disassembly;cellular component disassembly at cellular level;cellular component organization;cellular component organization at cellular level;cellular component organization or biogenesis;cellular component organization or biogenesis at cellular level;cellular macromolecular complex…	structural constituent of ribosome;structural molecule activity	cell part;cytoplasm;cytoplasmic part;cytosol;cytosolic small ribosomal subunit;intracellular non-membrane-bounded organelle;intracellular organelle;intracellular organelle part;intracellular part;macromolecular complex;membrane;non-membrane-bounded organelle;nuclear part;nucleolus;organelle;organelle part;ribonucleoprotein complex;ribosome;small ribosomal subunit	P62266	P62266	RS23_HUMAN	RPS23	40S ribosomal protein S23	RS23_HUMAN
NaN	NaN	NaN	7.75906	9.01858	8.59474	NaN	NaN	NaN	anatomical structure formation involved in morphogenesis;anatomical structure morphogenesis;apoptotic cell clearance;biological regulation;blood vessel remodeling;branching involved in salivary gland morphogenesis;calcium ion homeostasis;cation homeostasis;cellular calcium ion homeostasis;cellular cation homeostasis;cellular chemical homeostasis;cellular component assembly;cellular component orga…	binding;catalytic activity;cation binding;GTP binding;guanyl nucleotide binding;guanyl ribonucleotide binding;ion binding;metal ion binding;nucleotide binding;protein-glutamine gamma-glutamyltransferase activity;purine nucleotide binding;purine ribonucleoside triphosphate binding;purine ribonucleotide binding;ribonucleotide binding;transferase activity;transferase activity, transferring acyl grou…	adherens junction;anchoring junction;cell junction;cell part;cell-substrate adherens junction;cell-substrate junction;cytoplasmic part;cytosol;extracellular membrane-bounded organelle;extracellular organelle;extracellular region part;extracellular vesicular exosome;focal adhesion;intracellular membrane-bounded organelle;intracellular organelle;intracellular part;intrinsic to membrane;intrinsic to…	P21980	P21980	TGM2_HUMAN	TGM2	Protein-glutamine gamma-glutamyltransferase 2	TGM2_HUMAN
NaN	10.2493	7.4296	9.44575	9.45626	8.60353	NaN	NaN	NaN	biosynthetic process;catabolic process;cellular biosynthetic process;cellular catabolic process;cellular component disassembly;cellular component disassembly at cellular level;cellular component organization;cellular component organization at cellular level;cellular component organization or biogenesis;cellular component organization or biogenesis at cellular level;cellular macromolecular complex…	binding;nucleic acid binding;RNA binding;structural constituent of ribosome;structural molecule activity	adherens junction;anchoring junction;cell junction;cell part;cell-substrate adherens junction;cell-substrate junction;cytoplasm;cytoplasmic part;cytosol;cytosolic large ribosomal subunit;extracellular membrane-bounded organelle;extracellular organelle;extracellular region part;extracellular vesicular exosome;focal adhesion;intracellular membrane-bounded organelle;intracellular organelle;intracell…	P62888	P62888;A0A0B4J213;E5RI99;A0A0C4DH44	RL30_HUMAN	RPL30	60S ribosomal protein L30	RL30_HUMAN
9.08535	NaN	NaN	10.1296	10.4375	8.66566	NaN	NaN	NaN	biosynthetic process;catabolic process;cellular biosynthetic process;cellular catabolic process;cellular component biogenesis;cellular component biogenesis at cellular level;cellular component disassembly;cellular component disassembly at cellular level;cellular component organization;cellular component organization at cellular level;cellular component organization or biogenesis;cellular componen…	binding;DNA binding;identical protein binding;mRNA binding;nucleic acid binding;protein binding;protein dimerization activity;protein homodimerization activity;RNA binding;structural constituent of ribosome;structural molecule activity	adherens junction;anchoring junction;cell junction;cell part;cell-substrate adherens junction;cell-substrate junction;cytoplasm;cytoplasmic part;cytosol;cytosolic large ribosomal subunit;extracellular membrane-bounded organelle;extracellular organelle;extracellular region part;extracellular vesicular exosome;focal adhesion;intracellular membrane-bounded organelle;intracellular non-membrane-bounde…	P18124	P18124;A8MUD9	RL7_HUMAN	RPL7	60S ribosomal protein L7	RL7_HUMAN
NaN	NaN	NaN	9.33154	9.52671	8.85668	NaN	NaN	NaN	adenine transport;biological regulation;cellular metabolic process;cellular process;chromosome segregation;energy derivation by oxidation of organic compounds;energy reserve metabolic process;establishment of localization;generation of precursor metabolites and energy;metabolic process;nitrogen compound transport;nucleobase transport;nucleobase-containing compound transport;oxidation-reduction pr…	adenine transmembrane transporter activity;binding;enzyme binding;nucleobase transmembrane transporter activity;nucleobase-containing compound transmembrane transporter activity;protein binding;purine base transmembrane transporter activity;substrate-specific transmembrane transporter activity;substrate-specific transporter activity;transmembrane transporter activity;transporter activity;ubiquiti…	cell part;cytoplasmic part;cytoskeletal part;extracellular membrane-bounded organelle;extracellular organelle;extracellular region part;extracellular vesicular exosome;integral to membrane;integral to plasma membrane;intracellular membrane-bounded organelle;intracellular non-membrane-bounded organelle;intracellular organelle;intracellular organelle part;intracellular part;intrinsic to membrane;in…	P05141	P05141	ADT2_HUMAN	SLC25A5	ADP/ATP translocase 2	ADT2_HUMAN
NaN	NaN	NaN	8.58924	9.07415	8.89979	NaN	NaN	NaN	cellular component organization;cellular component organization at cellular level;cellular component organization or biogenesis;cellular component organization or biogenesis at cellular level;cellular process;establishment of localization;establishment of localization in cell;establishment of protein localization;gene expression;intracellular protein transport;intracellular transport;macromolecul…	binding;nuclear localization sequence binding;peptide binding;signal sequence binding	cell part;cell projection;cilium;cytoplasm;cytoplasmic part;cytosol;extracellular membrane-bounded organelle;extracellular organelle;extracellular region part;extracellular vesicular exosome;intracellular membrane-bounded organelle;intracellular organelle;intracellular part;membrane-bounded organelle;membrane-bounded vesicle;nucleus;organelle;primary cilium;vesicle	Q92973	Q92973;S4R398	TNPO1_HUMAN	TNPO1	Transportin-1	TNPO1_HUMAN
NaN	NaN	NaN	8.85709	8.43676	9.2231	NaN	NaN	NaN	biosynthetic process;catabolic process;cellular biosynthetic process;cellular catabolic process;cellular component disassembly;cellular component disassembly at cellular level;cellular component organization;cellular component organization at cellular level;cellular component organization or biogenesis;cellular component organization or biogenesis at cellular level;cellular macromolecular complex…	binding;nucleic acid binding;RNA binding;structural constituent of ribosome;structural molecule activity	cell part;cytoplasmic part;cytosol;cytosolic large ribosomal subunit;intracellular organelle part;intracellular part;large ribosomal subunit;macromolecular complex;membrane;organelle part;ribonucleoprotein complex	Q02543	Q02543;M0R117;M0R0P7;M0R3D6;M0R1A7	RL18A_HUMAN	RPL18A	60S ribosomal protein L18a	RL18A_HUMAN
NaN	8.29267	NaN	9.41791	9.84497	9.23142	NaN	NaN	NaN	biosynthetic process;catabolic process;cellular biosynthetic process;cellular catabolic process;cellular component biogenesis;cellular component biogenesis at cellular level;cellular component disassembly;cellular component disassembly at cellular level;cellular component organization;cellular component organization at cellular level;cellular component organization or biogenesis;cellular componen…	binding;nucleic acid binding;RNA binding;rRNA binding;structural constituent of ribosome;structural molecule activity	adherens junction;anchoring junction;cell junction;cell part;cell-substrate adherens junction;cell-substrate junction;cytoplasm;cytoplasmic part;cytosol;cytosolic small ribosomal subunit;extracellular membrane-bounded organelle;extracellular organelle;extracellular region part;extracellular vesicular exosome;focal adhesion;intracellular membrane-bounded organelle;intracellular non-membrane-bounde…	P62269	P62269;J3JS69	RS18_HUMAN	RPS18	40S ribosomal protein S18	RS18_HUMAN
NaN	NaN	9.777	9.17322	9.68154	9.31062	NaN	NaN	NaN	binding of sperm to zona pellucida;cell recognition;cell-cell recognition;cellular macromolecule metabolic process;cellular metabolic process;cellular process;cellular process involved in reproduction;cellular protein metabolic process;'de novo' posttranslational protein folding;'de novo' protein folding;macromolecule metabolic process;metabolic process;primary metabolic process;protein folding;p…	adenyl nucleotide binding;adenyl ribonucleotide binding;ATP binding;binding;nucleotide binding;protein binding;purine nucleotide binding;purine ribonucleoside triphosphate binding;purine ribonucleotide binding;ribonucleotide binding;unfolded protein binding	cell body;cell part;chaperonin-containing T-complex;cytoplasm;cytoplasmic part;cytoskeletal part;cytosol;cytosolic part;extracellular membrane-bounded organelle;extracellular organelle;extracellular region part;extracellular vesicular exosome;intracellular membrane-bounded organelle;intracellular organelle;intracellular organelle part;intracellular part;macromolecular complex;membrane-bounded org…	Q99832	Q99832	TCPH_HUMAN	CCT7	T-complex protein 1 subunit eta	TCPH_HUMAN
NaN	NaN	NaN	10.1294	10.0421	9.71739	NaN	NaN	NaN	biosynthetic process;catabolic process;cellular biosynthetic process;cellular catabolic process;cellular component disassembly;cellular component disassembly at cellular level;cellular component organization;cellular component organization at cellular level;cellular component organization or biogenesis;cellular component organization or biogenesis at cellular level;cellular macromolecular complex…	binding;nucleic acid binding;RNA binding;structural constituent of ribosome;structural molecule activity	cell part;cytoplasmic part;cytosol;cytosolic large ribosomal subunit;intracellular organelle part;intracellular part;large ribosomal subunit;macromolecular complex;membrane;organelle part;ribonucleoprotein complex	P46776	P46776;E9PLL6;E9PJD9;E9PLX7	RL27A_HUMAN	RPL27A	60S ribosomal protein L27a	RL27A_HUMAN
NaN	NaN	10.0302	10.2965	9.85122	9.83703	NaN	NaN	NaN	activation of immune response;activation of innate immune response;anaphase-promoting complex-dependent proteasomal ubiquitin-dependent protein catabolic process;antigen processing and presentation;antigen processing and presentation of exogenous antigen;antigen processing and presentation of exogenous peptide antigen;antigen processing and presentation of exogenous peptide antigen via MHC class …	adenyl nucleotide binding;adenyl ribonucleotide binding;ATP binding;ATPase activity;binding;catalytic activity;G-protein-coupled receptor binding;hormone receptor binding;hydrolase activity;hydrolase activity, acting on acid anhydrides;hydrolase activity, acting on acid anhydrides, in phosphorus-containing anhydrides;nucleoside-triphosphatase activity;nucleotide binding;peptide hormone receptor b…	blood microparticle;cell part;cytoplasm;cytoplasmic part;cytoplasmic vesicle;cytosol;cytosolic part;cytosolic proteasome complex;extracellular membrane-bounded organelle;extracellular organelle;extracellular region part;extracellular vesicular exosome;inclusion body;intracellular membrane-bounded organelle;intracellular organelle;intracellular organelle part;intracellular part;macromolecular comp…	P62195;Q8NB90	P62195;Q8NB90;J3KRP2;J3QQM1;J3QRW1;J3QSA9;J3QRR3;J3QLH6	AFG2H_HUMAN;PRS8_HUMAN	PSMC5;SPATA5	26S proteasome regulatory subunit 8	PRS8_HUMAN;SPAT5_HUMAN
7.25866	9.0791	NaN	10.9191	10.2124	10.0704	NaN	NaN	NaN	biosynthetic process;catabolic process;cellular biosynthetic process;cellular catabolic process;cellular component disassembly;cellular component disassembly at cellular level;cellular component organization;cellular component organization at cellular level;cellular component organization or biogenesis;cellular component organization or biogenesis at cellular level;cellular macromolecular complex…	structural constituent of ribosome;structural molecule activity	adherens junction;anchoring junction;cell junction;cell part;cell-substrate adherens junction;cell-substrate junction;cytoplasm;cytoplasmic part;cytosol;cytosolic small ribosomal subunit;extracellular membrane-bounded organelle;extracellular organelle;extracellular region part;extracellular vesicular exosome;focal adhesion;intracellular membrane-bounded organelle;intracellular organelle;intracell…	P62241	P62241;Q5JR95	RS8_HUMAN	RPS8	40S ribosomal protein S8	RS8_HUMAN
NaN	NaN	NaN	10.5061	9.94592	10.1618	NaN	NaN	NaN	anatomical structure formation involved in morphogenesis;angiogenesis;behavior;biological adhesion;biological regulation;cell adhesion;cell motility;cell-cell adhesion;cellular component movement;cellular process;developmental process;locomotion;positive regulation of angiogenesis;positive regulation of biological process;positive regulation of blood vessel endothelial cell migration;positive reg…	binding;identical protein binding;protein binding;receptor binding	cell junction;cell part;cell surface;cytoplasm;excitatory synapse;extracellular region part;extracellular space;intracellular part;membrane;synapse;synapse part;synaptic membrane	O60687	O60687;A0A1W2PNZ6	SRPX2_HUMAN	SRPX2	Sushi repeat-containing protein SRPX2	SRPX2_HUMAN
10.0211	10.386	9.66667	9.81568	7.44962	10.1795	NaN	NaN	NaN	acylglycerol catabolic process;acylglycerol metabolic process;amide biosynthetic process;amine biosynthetic process;amine catabolic process;amine metabolic process;anatomical structure development;anion homeostasis;arginine biosynthetic process;arginine metabolic process;biological regulation;biosynthetic process;carbamoyl phosphate biosynthetic process;carbamoyl phosphate metabolic process;carbo…	adenyl nucleotide binding;adenyl ribonucleotide binding;amine binding;amino acid binding;ATP binding;binding;calcium ion binding;carbamoyl-phosphate synthase (ammonia) activity;carbamoyl-phosphate synthase (glutamine-hydrolyzing) activity;carbon-nitrogen ligase activity, with glutamine as amido-N-donor;carboxylic acid binding;catalytic activity;cation binding;endopeptidase activity;glutamate bind…	cell part;cytoplasmic part;intracellular non-membrane-bounded organelle;intracellular organelle;intracellular organelle lumen;intracellular organelle part;intracellular part;macromolecular complex;membrane;membrane-enclosed lumen;mitochondrial inner membrane;mitochondrial matrix;mitochondrial membrane;mitochondrial nucleoid;mitochondrial part;non-membrane-bounded organelle;nuclear part;nucleoid;n…	P31327	P31327;Q5R211	CPSM_HUMAN	CPS1	Carbamoyl-phosphate synthase [ammonia], mitochondrial	CPSM_HUMAN
NaN	NaN	NaN	11.5851	11.2832	10.8229	NaN	NaN	NaN	autophagy;biological adhesion;biological regulation;catabolic process;cell adhesion;cellular catabolic process;cellular component assembly;cellular component assembly at cellular level;cellular component organization;cellular component organization at cellular level;cellular component organization or biogenesis;cellular component organization or biogenesis at cellular level;cellular membrane fusi…		autophagic vacuole;cell part;cell surface;cytoplasmic part;endoplasmic reticulum;intracellular membrane-bounded organelle;intracellular organelle;intracellular part;membrane;membrane-bounded organelle;organelle;vacuole	P78539	P78539	SRPX_HUMAN	SRPX	Sushi repeat-containing protein SRPX	SRPX_HUMAN
NaN	NaN	NaN	11.834	11.7173	11.0058	NaN	NaN	NaN	amine metabolic process;aminoglycan biosynthetic process;aminoglycan catabolic process;aminoglycan metabolic process;anatomical structure development;biological regulation;biosynthetic process;carbohydrate biosynthetic process;carbohydrate catabolic process;carbohydrate metabolic process;catabolic process;cell migration;cell motility;cellular component movement;cellular component organization;cel…	molecular transducer activity;receptor activity;signal transducer activity;signaling receptor activity;thrombospondin receptor activity	adherens junction;anchoring junction;cell junction;cell part;cell surface;cell-substrate adherens junction;cell-substrate junction;contractile fiber part;costamere;cytoplasmic part;extracellular membrane-bounded organelle;extracellular organelle;extracellular region part;extracellular vesicular exosome;focal adhesion;Golgi apparatus part;Golgi lumen;integral to membrane;integral to plasma membran…	P31431	P31431	SDC4_HUMAN	SDC4	Syndecan-4	SDC4_HUMAN
